# Supplementary material for: Estimating the Burden of Child Undernutrition for Smaller Electoral Units in India
Source: JAMA Netw Open. 2021 Oct 29;4(10):e2129416. doi: 10.1001/jamanetworkopen.2021.29416 (PMC8556624; doi:10.1001/jamanetworkopen.2021.29416)
Supplement: Supplement 2. — Child Undernutrition Prevalence Across Assembly Constituencies in India [file jamanetwopen-e2129416-s002.xlsx]

## Sheet: ZOI210862supp2_edited
AC Name	Nonadjustment Sample				Reassignment Sample
	Stunting	Underweight	Wasting	Anemia	Stunting	Underweight	Wasting	Anemia
Tizit	36.24	16.54	10.21	30.66	36.24	16.54	10.21	30.66
Tapi	35.87	17.2	10.47	32.6	35.31	16.57	10.37	32.74
Wakching	35.49	16.95	10.37	28.41	30.06	17.43	11.97	39.44
Tamlu	27.91	17.22	12.32	36.3	27.66	17.14	12.31	35.35
Tuli	33.13	17.38	13.13	36.15	32.31	17.48	13.2	35.7
Phomching	36.39	16.72	10.74	31.1	36.39	16.72	10.74	31.1
Mon Town	35.65	16.44	10.53	33.74	36.02	17.12	10.55	33.17
Aboi	37.95	17.68	10.23	34.64	37.78	17.7	10.31	33.7
Alungtaki	33.65	16.98	12.72	38.98	33.65	16.98	12.72	38.98
Tehok	36.22	17.19	10.36	33.38	35.71	16.88	10.22	36
Longleng	27.38	16.91	12.6	38.3	27.31	16.92	12.53	38.13
Arkakong	33.71	17.56	12.23	37.03	33.71	17.56	12.23	37.03
Jangpetkong	32.99	17.48	12.58	36.01	33.07	17.3	12.44	36.76
Moka	36.3	18.65	10.81	28.05	35.8	17.86	10.78	29.58
Bhandari	21.71	10.48	9.55	25.56	21.68	10.46	9.51	25.87
Noksen	37.63	24.28	14.95	38.73	35.03	22.25	14.45	38.9
Tobu	35.63	16.77	10.98	31.01	35.67	16.73	11	30.97
Angetyongpang	33.02	17.57	12.7	37.71	32.35	17.58	12.89	37.11
Impur	32.26	16.84	13.06	36.86	32.26	16.84	13.06	36.86
Noklak	34.81	22.4	14.07	35.1	35.18	22.47	13.89	35.71
Koridang	33.24	17.08	12.15	38.08	33.25	17.08	12.13	38.01
Longkhim Chare	35.44	22.91	14.37	34.36	35.6	22.98	14.35	32.64
Tuensang Sadar-II	35.8	22.66	14.63	33.04	35.8	22.66	14.63	33.04
Monguya	32.92	18.19	13	35.26	33.29	17.86	12.22	38.98
Mokokchung Town	33.69	17.62	12.18	37.19	33.89	17.49	12.17	36.66
Tuensang Sadar-I	35.22	22.47	14.05	36.34	35.22	22.47	14.05	36.34
Sanis	21.61	10.53	9.87	26.72	21.63	10.55	9.93	26.58
Akuluto	34.34	15.92	11.23	29.96	34.34	15.92	11.23	29.96
Tyui	22.29	10.74	9.56	26.96	22.29	10.74	9.56	26.96
Thonoknyu	35.78	22.7	13.89	37.33	35.71	22.95	14.63	37.82
Atoizu	33.57	16.24	10.87	29.19	33.57	16.24	10.87	29.19
Shamtorr-Chessore	35.29	23.73	14.2	35.84	35.29	23.73	14.2	35.84
Aghunato	34.71	16.4	11.15	28.88	34.64	16.41	11.14	28.98
Zunheboto	35.26	16.44	11.1	28.64	35.37	16.37	11.08	28.9
Wokha	21.91	10.64	9.41	27.11	21.91	10.64	9.41	27.11
Satakha	35.2	16.29	11.42	33.08	35.18	16.31	11.46	33.24
Siyuchong-Sitimi	25.39	15.87	15.4	28.06	25.38	15.86	15.4	28.07
Pungro-Kiphire	26.44	16.12	15.38	27.88	26.44	16.12	15.38	27.88
Pughoboto	35.38	17.09	11.05	27.64	35.38	17.09	11.05	27.64
Tseminyu	29.44	16.88	12.92	37.54	29.44	16.88	12.92	37.54
Phek	26.82	16.47	9.53	29.75	27.07	16.54	9.68	29.94
Dimapur-I	22.01	13.02	9.44	28.45	22.09	13.05	9.44	28.05
Northern Angami -II	30.11	17.45	13.39	41.01	30.12	17.46	13.39	41
Dimapur-II	21.69	12.78	9.34	27.77	21.61	12.8	9.32	27.92
Ghaspani-I	22.61	13.33	9.48	28.6	22.56	13.3	9.49	28.65
Dimapur-III	25.73	15.67	11.05	32.81	26.34	15.3	11.02	32.9
Ghaspani-II	21.77	12.76	9.25	27.29	21.77	12.76	9.25	27.29
Meluri	26.15	17.08	10.04	29.46	26.07	17.07	10.04	29.15
Chazouba	27.06	17.17	9.66	30.28	26.71	17.22	9.54	30.37
Western Angami	30.2	17.42	13.08	39.82	30.23	17.25	13.15	40.33
Chizami	25.89	16.91	9.44	30.5	25.9	16.8	9.42	30.05
Northern Angami - I	30.27	17.35	13.27	39.63	30.32	17.4	13.21	39.71
Kohima Town	30.1	17.23	13.28	38.54	29.99	16.98	13.14	38.58
Peren	29.63	17.11	12.03	34.07	29.58	17.1	12.04	33.91
Southern Angami-I	30.28	17.16	12.88	38.79	30.25	17.53	13.29	37.88
Southern Angami-II	29.25	17.63	14.7	36.62	29.25	17.63	14.7	36.62
Tenning	30.21	17.58	12.48	34.45	30.3	17.63	12.5	34.64
Pfutsero	26.48	17.05	9.53	33.22	26.48	17.05	9.53	33.22
Sadiya	36.63	21.6	11.13	39.03	38.83	23.11	9.14	39.93
Jonai	32.64	27.54	18.46	53.46	32.83	27.77	18.39	53.48
Chabua	39.8	25.88	10.62	45.36	39.42	24.5	9.71	44.99
Dibrugarh	43.2	36.76	18.63	51.73	43.2	36.76	18.63	51.73
Margherita	37.94	22.92	9.17	40.83	37.94	22.92	9.17	40.83
Doom Dooma	38.43	23.98	9.4	40.16	38.43	23.98	9.4	40.16
Lahowal	42.77	37	18.57	52.69	43.05	37.79	18.92	51.84
Digboi	39.12	23.61	9.13	43.12	39.12	23.61	9.13	43.12
Tinsukia	38.32	22.71	9.04	42.4	38.43	22.88	9.09	42.27
Dhemaji	33.51	28.12	18.89	52.36	33.48	28.01	18.86	52.85
Duliajan	43.25	36.45	18	50.18	43.18	36.47	18.08	50.32
Moran	43.41	37.5	18.18	54.03	43.41	37.5	18.18	54.03
Lakhimpur	43.47	36.12	19.33	53.82	44.54	36.39	18.98	55.59
Tingkhong	42.4	36.97	18.68	50.24	42.4	36.97	18.68	50.24
Naharkatia	41.85	35.52	18.58	51.5	42.95	36.54	18.53	51.15
Dhakuakhana	41.08	33.4	18.85	55.36	42.09	34.88	19.18	52.97
Naoboicha	44.5	36.47	18.85	55.04	44.5	36.47	18.85	55.04
Thowra	33.76	26.8	17.93	49.3	33.76	26.8	17.93	49.3
Mahmara	33.58	25.95	17.48	50.48	33.58	25.95	17.48	50.48
Sonari	33.41	26.11	17.38	49.36	33.42	26.1	17.37	49.43
Majuli	35.08	26.15	16.33	45.95	36.33	27.53	16.78	46.88
Sibsagar	33.5	27.76	18.27	51.49	33.43	27.69	18.18	51.02
Bihpuria	44.05	35.61	18.82	52.65	44.05	35.61	18.82	52.65
Amguri	33.16	27.04	17.75	50.3	33.51	26.75	17.47	49.9
Nazira	33.93	27.01	17.37	50.11	33.93	27.01	17.37	50.11
Teok	35.81	26.17	17.03	47.67	35.95	26.35	17.25	47.67
Gohpur	37.4	24.22	12.07	43.29	38	24.68	11.33	48.02
Rangapara	37.64	23.9	11.22	47.33	37.64	23.9	11.22	47.33
Bokakhat	37.16	30.44	18	52.51	37.09	30.32	17.96	52.48
Behali	36.04	23.34	10.94	43.18	39.24	26.06	11.49	50.49
Jorhat	35.61	27.21	16.81	46.86	35.61	27.21	16.81	46.86
Mariani	36.36	26.93	16.43	47.62	36.36	26.93	16.43	47.62
Dergaon	35.59	26.29	16.82	48.89	35.59	26.29	16.82	48.89
Dhekiajuli	37.71	24.14	11.2	46.1	37.71	24.14	11.2	46.1
Sootea	37.58	24.16	11.12	46.13	37.58	24.16	11.12	46.13
Majbat	37.02	30.88	16.91	54.86	36.99	30.89	16.81	54.8
Biswanath	37.69	23.38	11.04	48.2	37.09	23.25	10.99	46.23
Udalguri	38.8	30.6	17.44	56.24	38.85	30.88	17.49	56.33
Panery	37.9	31.34	18.04	57.32	37.97	31.37	18	57.24
Khumtai	36.72	30.59	17.89	51.04	36.26	30.65	18.15	48.82
Titabar	36.31	26.82	16.92	47.47	36.31	26.82	16.92	47.47
Barchalla	37.53	26.4	13.62	48.46	37.54	26.26	13.49	48.41
Sidli	37.11	26.62	12.33	48.28	37.36	26.99	12.44	46.87
Barama	32.37	24.76	15.65	49.28	32.05	25.03	15.73	49.92
Tamulpur	31.75	25.06	15.84	51.54	31.75	24.74	15.48	51.01
Tezpur	38.33	25.67	11.93	48.43	38.38	25.78	11.96	48.5
Kaliabor	36.84	24.44	14.28	44.28	36.84	24.44	14.28	44.28
Kamalpur	36.97	27.99	14.19	48.06	36.97	27.99	14.19	48.06
Kokrajhar East	33.04	23.05	12.29	54.7	33.04	23.05	12.29	54.7
Bhabanipur	33.58	26.23	16.71	55.07	33.58	26.23	16.71	55.07
Chapaguri	32.56	24.84	15.46	49.45	32.77	24.66	15.39	49.12
Sorbhog	34.77	27.65	18.1	56.29	35.86	27.13	15.81	52.03
Bokajan	29.56	24.09	15.14	47.57	29.56	24.09	15.14	47.57
Bijni	38.4	28.36	12.77	41.12	39.07	29.38	13.08	41.73
Sarupathar	35.27	28.34	16.79	50.08	36.73	30	17.56	52.68
Golaghat	36.13	30.28	18	49.69	36.53	30.04	17.68	52.17
Howraghat	29.99	23.44	14.77	48.78	29.99	23.44	14.77	48.78
Dalgaon	35.47	31.14	14.86	55.12	35.41	31.15	14.89	55.21
Gossaigaon	33.56	23.39	12.25	55.74	33.59	23.32	12.26	55.49
Kalaigaon	36.89	31.13	16.55	55.79	36.61	30.99	16.43	55.69
Samaguri	38.29	25.63	14.71	46.8	38.29	25.63	14.71	46.8
Bongaigaon	36.35	26.96	12.44	39.78	36.23	26.8	12.41	40.16
Patacharkuchi	34.66	26.35	17.55	51.95	34.79	26.58	17.86	52.1
Rupohihat	38.75	25.08	15.46	48.89	38.75	25.08	15.46	48.89
Mangaldoi	35.25	31.74	15.14	51.8	35.38	31.68	14.99	51.54
Nalbari	31.78	20.65	11.32	46.72	31.77	20.65	11.32	46.76
Dhing	38.95	25.94	14.18	48.67	39	26	14.1	48.68
Rangiya	38.25	29.19	14.04	44.6	38.25	29.19	14.04	44.6
Laharighat	41.44	32.54	16.44	48.86	41.38	32.57	16.49	49.06
Sipajhar	35.84	31.67	14.96	52.72	35.12	31.89	15.58	53.32
Dharmapur	30.9	20.61	11.18	46.53	31.46	20.84	11.16	45.98
Batadroba	40.18	29.96	15.57	46.8	40.18	29.96	15.57	46.8
Diphu	29.64	24.02	14.99	48.26	29.74	24.08	15.04	48.15
Barpeta	36.06	30.11	21.54	59.81	36.24	29.74	21.38	59.28
Nowgong	38.06	25.81	15.58	46.41	38.06	25.81	15.58	46.41
Abhayapuri North	31.95	23.17	11.14	40.82	33.36	24.37	11.59	40.46
Barhampur	37.31	25.62	15.08	47.69	37.31	25.62	15.08	47.69
Kokrajhar West	33.39	22.98	12.12	56.31	33.39	22.98	12.12	56.31
Marigaon	40.94	31.63	16.19	49.43	41.27	31.78	16.12	49.14
Jania	36.93	30.13	21.22	60.64	36.93	30.13	21.22	60.64
Sarukhetri	36.09	30.23	22.43	62.11	36.11	30.22	22.4	61.84
Hajo	39.08	29.13	12.82	41.37	39.08	29.13	12.82	41.37
Barkhetry	31.43	21.33	11.27	45.72	31.35	21.26	11.25	45.83
Jalukbari	39.81	30.33	13.35	42.71	39.81	30.33	13.35	42.71
Raha	36.93	23.57	13.61	43.22	36.93	23.57	13.61	43.22
Jagiroad	41.77	31.27	15.38	47.01	41.41	30.93	15.4	46.72
Abhayapuri South	31.49	23.58	11.04	40.03	31.48	23.57	11.04	39.88
Chenga	37.12	30.02	21.64	56.95	37.19	30.23	21.75	56.74
Bilasipara East	37.89	29.87	14.51	44.07	37.89	29.87	14.51	44.07
Jamunamukh	37.68	25.28	14.75	46.69	37.68	25.28	14.75	46.69
Dispur	27.93	26	17.15	44.58	27.76	25.99	17.15	45.21
Bilasipara West	38.25	28.54	13.54	46.36	38.25	28.54	13.54	46.36
Gauripur	37.28	28.96	13.68	47.46	37.28	28.96	13.68	47.46
Baghbar	35.93	29.48	21.34	62.49	35.93	29.48	21.34	62.49
Golakganj	39.21	30.45	14.66	42.38	39.76	31.25	14.91	41.45
Gauhati West	28.48	26.26	16.71	42.56	28.39	26.22	16.84	42.78
Gauhati East	28.32	25.84	16.58	42.15	28.32	25.84	16.58	42.15
Baithalangso	30.13	24.24	15.43	49.29	30.13	24.24	15.43	49.29
Goalpara East	38.38	33.5	23.18	45.6	38.38	33.5	23.18	45.6
Hojai	38.26	25.38	14.43	45.71	38.26	25.38	14.43	45.71
Chaygaon	39.92	30.58	13.42	42.11	39.66	30.33	13.56	42.02
Goalpara West	38.52	33.58	23.43	44.11	38.52	33.58	23.43	44.11
Boko	40.11	30.67	13.11	42.03	40.25	30.81	13.05	42.09
Palasbari	38.7	29.38	13.21	43.48	39.86	29.75	12.72	43.39
Lumding	38.17	24.13	14.01	49.21	38.17	24.13	14.01	49.21
Jaleswar	38.32	33.03	22.55	43.45	38.53	32.75	21.92	43.29
Dudhnai	38.84	33.12	22.29	43.97	38.84	33.12	22.29	43.97
Salmara South	39.55	31.74	14.96	38.8	39.42	31.93	14.97	38.35
Dhubri	39.27	31.67	14.21	36.85	39.27	31.67	14.21	36.85
Haflong	29.6	25.32	14.88	58.37	29.6	25.32	14.88	58.37
Mankachar	39.8	31.77	14.48	39.35	39.8	31.77	14.48	39.35
Katigora	28.13	23.67	18.01	36.21	28.5	23.47	17.9	37.31
Udharbond	28.15	23.85	18.62	36.54	28.15	23.85	18.62	36.54
Barkhola	28.21	23.74	17.69	39.35	27.68	23.98	18	36.09
Lakhipur	27.68	23.47	18.93	37.33	27.68	23.47	18.93	37.33
Karimganj North	42.77	35.28	17.03	47.64	43.24	35.53	17.27	49.12
Algapur	29.48	25.89	14.53	55.61	29.48	25.89	14.53	55.61
Badarpur	41.05	35.18	17.13	45.84	41.05	35.18	17.13	45.84
Karimganj South	40.28	33.67	17.35	46.92	40.52	33.88	17.08	46.79
Silchar	27.9	23.59	18.75	37.06	27.9	23.58	18.75	37.03
Sonai	28.21	24.09	18.71	37.37	28.21	24.09	18.71	37.37
Dholai	28.16	23.18	18.71	40.38	28.16	23.18	18.71	40.38
Ratabari	40.49	34.83	17.45	48.07	40.18	34.63	17.6	47.37
Patharkandi	40.65	35.14	17.65	46.87	40.82	34.77	17.37	46.6
Hailakandi	29.63	25.85	13.76	53.89	29.64	25.85	13.74	53.8
Katlicherra	29.49	25.46	14.09	55.67	30.28	26.07	14.24	54.99
NURBRA	28.48	28.53	18.58	50.09	NA	NA	NA	NA
KARGIL	25.46	23.02	16.1	54.64	NA	NA	NA	NA
KARNAH	23.3	15.41	15.19	56.4	23.3	15.41	15.19	56.4
LOLAB	23.66	15.45	14.67	61.39	23.61	15.46	14.68	61.17
GUREZ	28.86	12.23	9.03	48.83	28.86	12.23	9.03	48.83
KUPWARA	24.47	15.52	14.38	60.42	23.09	15.5	14.8	62.27
BANDIPORA	29.85	13.05	9.58	47.57	29.28	13.67	9.67	49.02
HANDWARA	23.18	15.53	14.48	63.2	23.84	15.52	14.32	62.35
LANGATE	23.39	15.02	14.34	59.96	23.02	15.32	14.39	59.81
LEH	27.68	27.68	17.6	51.56	NA	NA	NA	NA
SOPORE	28.46	16.76	12.97	53.12	36.41	18.22	11.04	43.87
SONAWARI	29.39	12.98	9.6	46.9	29.32	12.9	9.46	46.99
KANGAN	28.69	15.81	9.5	58.42	29.01	15.89	9.36	60.17
RAFIABAD	25.83	15.4	13.46	52.73	25.83	15.4	13.46	52.73
GANDERBAL	29.01	15.45	9.11	59.98	29	15.5	9.21	59.72
ZANSKAR	25.28	22.81	16.03	55.21	NA	NA	NA	NA
SANGRAMA	35.96	17.63	10.46	44.2	35.96	17.63	10.46	44.2
BARAMULA	35.46	17.76	10.35	49.41	35.49	17.78	10.28	49.49
URI	35.65	17.6	10.7	42.16	35.82	17.66	10.66	42.1
PATTAN	36.5	18.51	10.27	46.47	35.83	17.94	10.25	48.32
PAHALGAM	27.63	18.14	17.53	58.85	27.64	18.13	17.51	58.9
KISHTWAR	28.85	15.49	11.11	47.97	28.65	15.54	11.06	48.09
GULMARG	35.47	18	10.5	44.93	35.71	18.15	10.47	44.91
BATAMALOO	26.58	13.65	8.85	55.26	26.58	13.65	8.85	55.26
AMIRA KADA	26.25	13.66	8.81	56.47	26.25	13.66	8.81	56.47
BEERWAH	25.83	19.03	11.91	61.61	25.83	19	11.9	61.58
BADGAM	26.44	20.35	12.22	63	26.43	20.36	12.22	63
PAMPORE	37.33	20.07	10.55	57.81	37.14	20.06	10.54	58.1
TRAL	37.79	20.8	10.51	59.29	37.78	20.79	10.51	59.25
SONAWAR	32.38	17.23	9.67	58.11	32.38	17.23	9.67	58.11
CHADOORA	24.66	19.87	12.66	60.15	24.66	19.97	12.71	59.98
KHAN SAHEB	25.73	20.48	12.39	63.35	25.83	20.51	12.31	63.33
POONCH HAVELI	21.67	10.4	6.18	54.12	21.8	10.32	6.23	55.28
CHRAR SHAR	25.32	20.11	12.53	58.02	25.18	20.02	12.59	58.64
PULWAMA	37.27	20.48	10.5	59.54	37.32	20.17	10.48	60.23
RAJPORA	36	20.43	10.79	58.42	37.6	20.64	10.38	59.78
BIJBEHARA	30.75	18.29	14.9	60.78	28.3	18.01	16.75	60.15
SURAN KOTE	21.82	10.41	6.22	54.24	21.73	10.53	6.18	53.16
SHOPIAN	29.39	19.26	13.27	48.18	29.33	19.3	13.24	48.46
SHANGUS	28.83	19.15	17.84	59.82	29	19.27	17.83	59.78
WACHI	29.22	19.12	13.23	49.78	28.89	18.7	12.9	49.79
HOM SHALI	23.64	11.77	8.16	52.71	23.36	11.73	8.14	52.3
MENDHAR	21.6	10.47	6.25	55.65	21.57	10.45	6.23	55.1
ANANTNAG	28.31	18.05	16.8	60.75	27.87	18.2	17.5	59.56
KULGAM	22.97	11.46	8.02	53.19	23.25	11.6	8	53.64
KOKERNAG	27.75	17.75	17.38	59.89	27.75	17.75	17.38	59.89
DEVSAR	25.23	14.75	12.4	56.74	23.48	12.06	8.61	53.98
INDERWAL	28.98	15.36	9.83	57.3	29.07	15.35	10.05	55.76
NOORABAD	23.93	12.53	8.68	53.81	23.31	11.74	8.1	54.76
DORU	26.54	16.5	14.83	58.16	28.3	18.46	17.15	58.31
RAJAURI	23.8	12.08	6.76	66.82	23.8	12.08	6.76	66.82
BANIHAL	23.83	16.16	12.25	72.62	24.17	16.28	12.19	72.62
DARHAL	23.16	11.73	6.81	65.99	23.16	11.73	6.81	65.99
GULABGARH	36.67	20.55	10.68	46.77	36.67	20.55	10.68	46.77
GOOL-ARNAS	37.3	20.83	10.95	44.85	37.3	20.83	10.95	44.85
KALA KOTE	24.63	11.81	6.64	63.96	24.63	11.81	6.64	63.96
RAMBAN	25.66	16.76	11.6	73.96	25.51	16.62	11.48	73.9
NAUSHEHRA	23.74	12.07	6.75	66.01	23.74	12.07	6.75	66.01
DODA	29.07	15.92	7	73.37	28.87	15.95	6.99	73.46
REASI	34.86	20.79	11.73	46.52	34.91	20.82	11.72	46.55
CHENANI	24.56	22.2	18.5	39.78	25.09	22.58	18.39	39.62
BHADERWAH	28.65	15.75	6.98	74.78	28.8	15.63	6.98	74.48
AKHNOOR	34.92	20.87	13.53	49.59	32.55	20.03	15.24	48.33
UDHAMPUR	24.46	22.51	18.48	38.63	24.44	22.39	18.52	39.24
CHHAMB	30.9	21.78	17.42	50.93	31.4	21.41	16.99	50.83
RAIPUR DOMANA	31.74	20.18	15.17	50.29	31.74	20.18	15.17	50.29
NAGROTA	32.49	20.67	15.45	50.63	31.93	20.76	15.59	50.39
RAM NAGAR	24.22	22.32	17.95	43.63	24.12	21.88	17.89	43.45
BANI	25.39	12.24	11.87	49.52	25.46	12.03	11.61	48.1
JAMMU WEST	32.87	20.15	15.35	47.99	32.87	20.15	15.35	47.99
JAMMU EAST	31.57	20.26	16.6	51.57	31.57	20.26	16.6	51.57
GANDHI NAGAR	31.71	19.35	15.3	52.38	31.71	19.35	15.3	52.38
SAMBA	29.31	20.42	15.75	46.23	29.19	20.42	15.74	46.35
VIJAYPUR	29.39	20.59	15.89	46.31	29.51	20.55	15.87	46.21
BILLAWAR	25.17	12.5	12.23	54.2	25.11	12.43	12.23	54.2
SUCHET GARH	31.77	20.39	15.97	53.63	31.77	20.39	15.97	53.63
BISHNAH	32.36	20.33	15.31	51.01	32.36	20.33	15.31	51.01
RANBIR SINGH PURA	33.64	20.51	15.38	53.74	33.64	20.51	15.38	53.74
BASOHLI	25.44	12.9	12.25	54.17	25.41	12.88	12.26	54.1
KATHUA	25.23	12.07	11.82	54.68	25.29	12.15	11.84	54.33
HIRA NAGAR	25.29	13.29	12.67	52.67	24.94	12.6	12.32	54.18
Ma njeshwar	35.28	37.13	29.48	57.88	35.28	37.13	29.48	57.88
Kasaragod	34.82	37.17	29.53	57.66	34.82	37.17	29.53	57.66
Udma	34.52	35.88	30.03	57.25	34.51	35.87	30.05	57.2
Kanhangad	34.63	36.36	29.43	59.51	34.63	36.36	29.43	59.51
Trikaripur	35.71	36.64	30.18	59.32	35.92	37.11	30.71	60.12
Payyannur	34.23	35.05	29.61	59.06	24.35	21.17	19.66	43.27
Irikkur	23.14	20.68	20.31	41.34	23.14	20.68	20.31	41.34
Taliparamba	25.08	21.02	20.16	39.7	25.08	21.02	20.16	39.7
Kalliasseri	23.44	20.83	19.94	39.78	23.44	20.83	19.94	39.78
Peravoor	23.88	21.88	20.62	42.26	23.88	21.88	20.62	42.26
Mattannur	23.88	21.32	20	43.6	23.88	21.32	20	43.6
Azhikode	23.12	20.76	20.46	40.97	23.12	20.76	20.46	40.97
Mananthavady (ST)	32.66	28.56	16.88	46.97	32.66	28.56	16.88	46.97
Kannur	24.05	20.97	20.04	42.1	24.05	20.97	20.04	42.1
Dharmadam	23.58	20.85	20	41.32	23.58	20.85	20	41.32
Kuthuparamba	24.18	21.09	19.8	43.42	23.49	20.82	19.87	42.55
Sulthanbathery (S	33.18	28.98	17.02	43.34	33.18	28.98	17.02	43.34
Thalassery	24.53	21.09	21.18	45.14	24.15	21.06	20.47	42.16
Nadapuram	26.42	23.92	24.93	54.97	26.42	23.92	24.93	54.97
Kalpetta	32.43	28.56	16.47	44.83	32.43	28.56	16.47	44.83
Vadakara	25.95	21.73	21.57	52.65	26.89	23.04	22.62	55.29
Kuttiadi	26.63	24.7	23.43	54.36	26.63	24.7	23.43	54.36
Perambra	26.69	23.47	22.5	52.07	26.69	23.47	22.5	52.07
Balusseri (SC)	26.85	23.67	22.32	54.24	26.85	23.67	22.32	54.24
Quilandy	27.03	23.87	22.05	50.99	27.03	23.87	22.05	50.99
Koduvally	26.45	22.85	21.15	61.15	26.45	22.85	21.15	61.15
Thiruvambadi	27.05	23.94	22.48	53.45	27.05	23.94	22.48	53.45
Nilambur	26.05	22.97	18.49	43.59	26.05	22.97	18.49	43.59
Elathur	28.04	23.75	21.97	54.07	28.04	23.75	21.97	54.07
Ernad	27.07	23.55	18.97	43.85	27.07	23.55	18.97	43.85
Kunnamangalam	26.49	23.04	22.56	55.62	26.48	23.07	22.56	55.52
Kozhikode North	26.39	23.74	22.71	54.74	26.69	23.81	22.81	55.56
Kondotty	26.9	23.93	19.03	44.32	26.9	23.93	19.03	44.32
Wandoor (SC)	26.46	22.33	18.57	39.22	26.46	22.33	18.57	39.22
Beypore	27.22	22.85	22.6	54.64	27.22	22.85	22.6	54.64
Mannarkkad	40.54	36.91	20.77	51.29	39.84	36.17	20.56	50.96
Manjeri	26.36	23.32	18.27	45.82	26.48	23.31	18.31	45.59
Malappuram	26.77	23.99	19.39	39.33	26.75	24.01	19.4	39.31
Vallikunnu	26.53	23.49	19.71	41.91	26.04	23.72	19.18	43.12
Vengara	26.49	23.56	18.99	40.89	27.05	23.32	19.08	39.55
Tirurangadi	26.34	23.27	18.99	43.77	26.34	23.27	18.99	43.77
Mankada	29.33	25.09	19.18	41.26	29.09	24.98	19.09	41.85
Perinthalmanna	26.31	23.46	19.05	40.96	26.14	23.34	19.18	39.83
Tanur	26.21	23.42	18.91	41.99	26.38	23.5	18.83	40.7
Kongad(SC)	39.6	34.73	20.33	50.74	41.46	37.28	20.98	51.73
Tirur	27.27	24.13	18.9	41.97	25.9	23.31	19.21	44.82
Ottappalam	43.44	38.43	19.65	51.67	43.55	38.69	20.24	52.26
Shornur	42.69	37.55	20.49	54.26	41.63	36.09	20.55	57.47
Pattambi	40.84	36.51	20.86	50.81	40.84	36.51	20.86	50.81
Malampuzha	40.84	36	20.48	52.66	40.84	36	20.48	52.66
Thavanur	27.16	23.83	18.98	41.67	27.16	23.83	18.98	41.67
Thrithala	40.7	36.41	20.25	48.8	40.7	36.41	20.25	48.8
Ponnani	26.31	23.85	19.98	39.41	26.31	23.85	19.98	39.41
Chittur	40.71	36.35	20.43	53.13	40.71	36.35	20.43	53.13
Palakkad	41.87	37.18	20.73	52.11	41.84	37.27	20.52	52.45
Chelakkara (SC)	44.37	41.5	28.39	45.99	44.37	41.5	28.39	45.99
Tarur (SC)	40.89	36.22	20.81	52.59	40.9	36.15	20.79	52.74
Kunnamkulam	43.65	41.73	28.31	48.28	43.65	41.73	28.31	48.28
Alathur	41.26	37.13	20.5	50.84	41.1	37.01	20.68	50.22
Wadakkanchery	44.19	41.93	28.69	47.92	44.19	41.93	28.69	47.92
Nemmara	42.87	37.94	21.44	57.25	42.87	37.94	21.44	57.25
Manalur	43.43	41.07	28.41	49.35	44.35	41.57	28.01	49.73
Ollur	43.8	41.64	28.62	51.29	43.8	41.64	28.63	51.28
Thrissur	44.21	41.81	28.22	49.7	44.21	41.81	28.22	49.7
Nattika(SC)	43.93	40.76	26.83	48.45	42.68	40.37	28.03	48.5
Puthukkad	43.76	41.57	28.9	48.94	44.03	41.91	28.87	48.72
Chalakudy	44.39	41.32	28.98	48.35	43.74	40.99	28.99	48.79
Kaipamangalam	44.12	40.93	27.52	48.35	44.12	40.93	27.52	48.35
Devikulam (SC)	21.9	20.68	17.16	35.19	21.9	20.68	17.16	35.19
Kodungallur	42.9	40.62	27.75	46.34	42.9	40.62	27.75	46.34
Kothamangalam	45.29	45.11	33.26	41.32	45.29	45.11	33.26	41.32
Paravur	46.51	45.18	30.7	39.99	46.48	45.1	30.72	40.23
Vypeen	46.01	44.11	30.78	43.71	45.65	43.75	30.32	44.34
Aluva	45.79	43.69	30.81	NA	45.79	43.69	30.81	NA
Perumbavoor	46.66	43.57	29.69	36.02	46.66	43.57	29.69	36.02
Kalamassery	46.24	44.78	31.89	40.54	46.24	44.78	31.89	40.54
Kunnathunad (SC)	47.84	45.98	31.19	42.18	47.78	45.92	31.15	42.26
Ernakulam	46.37	44.55	31.27	43.17	NA	NA	NA	NA
Muvattupuzha	45.85	43.43	30.57	42.33	45.74	43.09	30.8	41.24
Thrikkakara	46.82	44.33	31.32	40.15	46.81	44.34	31.31	40.21
Thodupuzha	21.89	21.02	17.22	34.28	21.89	21.02	17.22	34.28
Udumbanchola	21.77	21.04	17.1	34.37	21.7	21.05	17.06	34.38
Thripunithura	46.21	43.54	30.75	40.49	46.21	43.54	30.75	40.49
Piravom	46.74	43.95	30.13	43.13	46.74	43.95	30.13	43.13
Kochi	46.92	45.09	30.37	42.78	46.92	45.09	30.37	42.78
Idukki	21.27	20.64	17.04	34.04	21.25	20.56	17.06	33.95
Aroor	20.04	18.36	21.15	34.3	20.04	18.36	21.15	34.3
Kaduthuruthy	20.27	17.47	17.48	41.58	20.27	17.47	17.48	41.58
Vaikom (SC)	18.37	15.24	16.08	40.92	18.37	15.24	16.08	40.92
Pala	18.02	14.72	15.25	42.29	18.05	15.06	15.7	39.77
Cherthala	20.18	18.3	21.77	35.26	20.18	18.3	21.77	35.26
Peerumade	21.61	20.83	17.07	34.69	21.61	20.83	17.07	34.69
Poonjar	18.08	15	16.07	36.91	18.08	15	16.07	36.91
Ettumanoor	18.47	15.36	15.8	40.51	18.47	15.36	15.8	40.51
Puthuppally	18.22	15.14	16.4	40.98	18.22	15.52	16.08	39.58
Alappuzha	20.1	17.64	20.81	34.24	20.15	17.67	20.84	34.55
Kottayam	18.21	15.27	15.8	40.16	18.21	15.06	15.72	41.09
Kanjirappally	18.28	15.33	16.02	41.63	18.1	14.87	15.58	42.22
Kuttanad	19.87	17.82	21.18	37.56	19.87	17.82	21.18	37.56
Changanassery	18.37	15.43	16.17	36.63	18.37	15.43	16.17	36.63
Ambalappuzha	20.57	18.2	20.99	36.11	20.58	18.26	20.97	36.12
Thiruvalla	26.55	14.67	14.65	42.53	27	14.73	14.85	42.81
Konni	26.05	14.6	14.54	45.55	26.48	14.6	14.52	45.92
Ranni	26.65	14.7	14.39	41.95	26.65	14.7	14.39	41.95
Aranmula	26.13	14.92	14.81	41.73	22.72	16.3	18.53	37.17
Haripad	20.12	17.6	21.16	32.98	20.12	17.6	21.16	32.98
Chengannur	19.92	18.06	22.26	34.45	20.04	18.31	22.38	35.59
Mavelikkara (SC)	20	17.9	21.65	36.15	22.21	17.12	19.75	38.19
Kayamkulam	20.15	18.4	21.34	34.08	20.13	18.33	21.31	34.36
Adoor (SC)	26.32	14.72	14.55	42.4	26.44	14.81	14.67	41.32
Pathanapuram	23.32	18.53	14.35	44.39	22.88	18.67	14.11	45.34
Karunagappally	22.36	19.05	15.04	47.02	22.36	19.05	15.04	47.02
Kunnathur (SC)	23.23	18.76	14.38	45.27	24.4	16.34	14.27	44.35
Punalur	23.6	18.9	14.01	44.73	23.65	18.59	14.36	44.1
Kottarakkara	23.2	18.59	14.06	45.42	23.2	18.59	14.06	45.42
Chavara	24.12	18.85	13.93	43.73	24.12	18.85	13.93	43.73
Kundara	22.91	18.57	14.03	45.74	22.91	18.57	14.03	45.74
Kollam	22.96	18.88	14.41	45.37	22.96	18.88	14.41	45.37
Chadayamangalam	22.79	18.3	13.88	46.21	22.79	18.3	13.88	46.21
Eravipuram	22.67	18.61	14.25	45.23	22.67	18.61	14.25	45.23
Chathannoor	22.96	18.83	14.19	44.75	22.9	18.77	14.36	45.31
Varkala	19.84	16.06	15.11	30.26	20.45	16.61	14.87	32.6
Vamanapuram	19.41	15.76	15.18	28.63	19.54	16.18	15.7	32.01
Attingal (SC)	20.03	15.97	15.2	29.33	19.72	15.73	15.15	29.29
Chirayinkeezhu	19.32	15.81	15.2	30.5	20.15	16.18	15.28	30.12
Aruvikkara	19.56	15.76	15.47	29.11	19.5	15.73	15.26	29.1
Kazhakoottam	19.62	16.01	15.34	29.58	19.62	16.01	15.34	29.58
Parassala	19.72	15.81	14.91	27.31	19.64	15.87	15	27.38
Vattiyoorkavu(SC)	19.26	15.55	14.89	28.67	19.26	15.55	14.89	28.67
Kattakkada	19.91	15.53	15.18	32.05	19.9	15.54	15.13	31.29
Thiruvananthapura	19.31	16.07	16.11	27.41	19.31	16.07	16.11	27.41
Neyyattinkara	19.52	15.85	15.72	30.01	20.11	15.74	15.3	27.97
Kovalam	19.43	15.69	15	28.23	19.42	15.69	14.91	28.29
Ponneri (SC)	34.18	27.24	18.82	62.05	33.87	27.19	18.8	61.51
Tiruttani	33.5	28.77	19.57	62.84	34.37	28.6	20.38	63.52
Thiruvallur	31.86	27.28	19.61	62.72	31.86	27.28	19.61	62.72
Gummidipoondi	33.17	27.91	19.48	61.54	33.17	27.91	19.48	61.54
Poonamallee (SC)	32.6	27.25	20.12	62.24	32.6	27.25	20.12	62.24
Madavaram	33.1	27.34	19	60.31	31.22	23.64	19.58	56.75
Tiruvottiyur	34.07	28.22	18.62	59.52	34.07	28.22	18.62	59.52
Arakkonam (SC)	29.01	25.33	17.85	64.82	31.28	27.18	18.97	62.81
Katpadi	28.14	26.33	19.33	64.24	27.92	26.15	19.13	63.6
Sholingur	28.45	26.03	18.45	58.08	28.45	26.03	18.45	58.08
Perambur	31.69	22.81	19.64	51.77	31.69	22.81	19.64	51.77
Dr.Radhakrishnan Naga	30.71	21.8	19.09	51.29	30.78	21.87	19.16	51.23
Ambattur	31.72	27	20.39	60.58	32.16	26.96	19.7	59.16
Kolathur	30.54	21.83	19.65	52.32	31.19	21.77	19.57	47.64
Kilvaithinankuppam(SC	28.43	25.34	18.98	63.74	28.43	25.34	18.98	63.74
Royapuram	31.67	22.79	20.09	50.73	NA	NA	NA	NA
Villivakkam	32.52	26.25	19.2	56.93	31.19	22.14	19.97	51.87
Thiru-Vi-Ka-Nagar(SC)	31.29	22.32	19.95	51.13	31.29	22.32	19.95	51.13
Maduravoyal	33.3	26.78	19.27	61.11	33.3	26.78	19.27	61.11
Harbour	32.04	21.98	19.49	47.89	32.04	21.98	19.49	47.89
Anna Nagar	32.2	23.31	19.91	48.8	32.15	23.24	20.04	49.09
Egmore (SC)	31.58	21.7	19.5	49.66	31.57	21.83	19.51	49.86
Gudiyattam (SC)	28.16	25.72	18.53	62.57	28.16	25.72	18.53	62.57
Virugampakkam	30.93	22.87	21.07	51.47	30.93	22.87	21.07	51.47
Chepauk-Thiruvalliken	31.06	22.43	19.69	50.13	30.61	22.56	19.8	49.65
Sriperumbudur (SC)	26.35	23.64	20.84	58.37	26.35	23.64	20.84	58.37
Thiyagarayanagar	31.11	21.92	20.05	49.74	31.11	21.92	20.05	49.74
Alandur	27.99	23.82	21.69	60.55	27.99	23.82	21.69	60.55
Ranipet	29.44	25.65	19.37	63.34	29.44	25.65	19.37	63.34
Mylapore	31.65	22.33	20.26	51.87	31.65	22.33	20.26	51.87
Saidapet	31.19	22.28	20.78	51.87	31.19	22.28	20.78	51.87
Velachery	31.48	22.44	20.65	52.13	31.48	22.44	20.65	52.13
Kancheepuram	26.16	23.34	21.54	62.02	26.16	23.34	21.54	62.02
Pallavaram	26.78	24.12	21.2	61.67	26.78	24.12	21.2	61.67
Shozhinganallur	26.43	23.27	20.7	60.37	26.43	23.27	20.7	60.37
Vellore	28.59	25.65	18.13	62.66	28.66	25.82	18.26	62.32
Anaikattu	28.67	26.87	19.1	62.41	28.71	26.59	18.89	62.86
Tambaram	26.89	23.46	20.79	57.83	26.89	23.46	20.79	57.83
Hosur	29.18	31.76	25.7	64.34	29.18	31.69	25.67	64.09
Arcot	28.66	25.94	18.5	62.64	29.02	26.51	18.96	62.97
Ambur	28.84	26.34	18.94	63.27	28.85	26.56	19.09	63.32
Chengalpattu	25.98	23.08	20.68	58.73	25.98	23.08	20.68	58.73
Veppanahalli	29.86	31.39	25.86	62.64	29.91	31.31	25.7	62.41
Cheyyar	26.22	26.87	29.25	59.1	26.2	26.97	29.38	58.98
Thiruporur	25.78	23.35	21.58	56.5	25.78	23.35	21.58	56.5
Uthiramerur	25.91	25.62	26.17	57.63	25.87	22.94	21.08	58.27
Arani	25.77	26.66	29.56	57.08	27.29	26.01	23	60.38
Vaniyambadi	27.99	26.35	20.98	63.25	27.99	26.35	20.98	63.25
Kalasapakkam	26.57	26.93	29.24	58.23	26.57	26.93	29.24	58.23
Thalli	30.13	31.64	25.15	62.84	30.48	31.92	25.09	63.81
Polur	25.93	26.84	30.07	59.87	25.93	26.84	30.07	59.87
Madurantakam (SC)	25.82	24.03	21.59	59.87	25.82	24.03	21.59	59.87
Bargur	30.77	32.69	26.38	61.77	30.77	32.69	26.38	61.77
Jolarpet	29.52	25.86	18	62.35	29.52	25.86	18	62.35
Tirupattur	28.71	26.58	19.01	62.9	27.79	26.56	21.87	61.23
Krishnagiri	30.2	31.28	24.81	62.24	30.15	31.48	24.97	62.68
Vandavasi (SC)	25.38	26.49	28.84	57.53	25.38	26.49	28.84	57.53
Chengam (SC)	26.07	27.2	29.88	51.86	26.04	27.3	30.02	52.13
Cheyyur (SC)	26.62	23.27	21.16	58.6	26.62	23.27	21.16	58.6
Palacodu	25	31.81	31.27	58.96	25	31.81	31.27	58.96
Uthangarai (SC)	29.66	31.66	26.26	64.21	29.66	31.66	26.26	64.21
Gingee	29.58	28.66	24.98	52.24	28.59	28.32	26.81	54.22
Kilpennathur	25.99	27.21	30.87	59.04	26.1	26.53	28.61	58.68
Mailam	30.95	28.53	23.01	51.81	30.95	28.53	23.01	51.81
Pennagaram	25.1	31.72	30.92	59.15	25.1	31.72	30.92	59.15
Tindivanam (SC)	29.55	28.26	24.45	53.61	29.55	28.26	24.45	53.61
Tiruvannamalai	25.61	26.78	29.5	56.13	25.65	26.57	29.32	56.06
Harur (SC)	24.85	31.45	30.47	57.02	24.85	31.45	30.47	57.02
Pappireddippatti	25.34	32.21	31.34	54.62	25.23	31.75	31.02	55.81
Dharmapuri	25.13	31.76	31.29	58.68	25.26	32.43	31.88	58.55
Vanur (SC)	29.35	27.32	23.2	54.51	29.31	27.69	23.61	54.83
Vikravandi	30.69	28.38	23.56	51.42	30.69	28.38	23.56	51.42
Tirukkoyilur	29.35	26.89	22.57	51.2	29.35	26.89	22.57	51.2
Rishivandiyam	29.77	28.01	24.46	52.47	29.77	28.01	24.46	52.47
Anthiyur	21.58	16.79	14.49	45.53	21.58	16.79	14.49	45.53
Mettur	25.66	15.67	15.9	51.2	25.62	15.64	15.88	51.15
Viluppuram	29.08	27.17	23.37	53.26	29.08	27.17	23.37	53.26
Yercaud (ST)	25.45	15.01	15.19	52.06	25.45	15.01	15.19	52.06
Ulundurpettai	29.65	27.81	23.96	51.1	29.65	27.81	23.96	51.1
Cuddalore	27.22	25.94	20.57	52.01	27.22	25.94	20.57	52.01
Bhavanisagar	21.5	16.74	14.63	46.44	21.5	16.74	14.63	46.44
Panruti	27.62	25.54	20.71	50.72	27.57	25.54	20.73	50.67
Edappadi	24.24	14.91	16.16	49.8	24.18	14.89	16.2	49.8
Kallakurichi (SC)	29.41	27.2	23.01	51.94	29.41	27.2	23.01	51.94
Attur(SC)	24.8	15.39	15.86	48.38	24.8	15.39	15.86	48.38
Gudalur (SC)	27.17	28	21.5	58.22	27.17	28	21.5	58.22
Neyveli	25.64	25.49	20.83	52.54	25.62	25.49	20.81	52.76
Salem (West)	24.16	15.06	15.57	51.19	24.16	15.06	15.57	51.19
Kurinjipadi	27.32	25.89	21.19	51.83	27.32	25.89	21.19	51.83
Salem (North)	24.61	15.12	15.42	50.72	25	15.37	15.58	50.7
Sankari	24.75	15.5	16.14	52.75	24.75	15.5	16.14	52.75
Bhavani	21.19	16.41	14.2	41.34	21.19	16.41	14.2	41.34
Veerapandi	24.87	15.1	16.08	48.21	24.87	15.1	16.08	48.21
Gangavalli (SC)	23.96	15.58	15.97	49.05	24.31	15.19	15.5	50.8
Salem (South)	24.46	16.04	16.57	52.81	24.33	16.04	16.62	53.01
Udhagamandalam	26.51	27.48	21.07	57.98	26.51	27.48	21.07	57.98
Vriddhachalam	26.97	25.7	20.79	49.85	26.91	25.74	20.86	49.99
Coonoor	26.87	28.23	21.88	59.37	26.87	28.23	21.88	59.37
Rasipuram (SC)	24.83	17.18	13.38	54.86	24.55	16.61	14.24	53.06
Gobichettipalayam	21.22	16.65	14.4	45.34	21.22	16.65	14.4	45.34
Tittakudi (SC)	27.42	25.27	19.99	53.76	27.42	25.27	19.99	53.76
Bhuvanagiri	26.46	25.55	20.77	51.08	26.3	25.01	20.09	51.74
Chidambaram	26.92	25.72	20.8	52.51	26.92	25.72	20.8	52.51
Tiruchengodu	24.75	16.95	13.18	52.6	24.7	16.99	13.19	52.84
Perambalur (SC)	25.8	20.28	16.55	58.67	25.81	20.28	16.55	58.66
Kumarapalayam	25.1	17.16	13.13	50.61	25.1	17.16	13.13	50.61
Senthamangalam(ST)	25.36	17.38	13.63	54.57	25.38	17.39	13.64	54.6
Erode (West)	21.05	16.48	14.33	44.33	21.05	16.48	14.33	44.33
Mettuppalayam	30.7	29.41	16.88	64.68	30.78	29.53	16.97	65.22
Kattumannarkoil(SC)	27.17	25.73	20.15	50.9	26.49	25.16	20.09	50.99
Perundurai	20.99	16.74	14.98	45.21	20.99	16.74	14.98	45.21
Namakkal	24.82	16.87	13.32	53.35	24.81	16.89	13.34	53.37
Paramathi-Velur	24.92	16.65	13.11	53.35	24.92	16.65	13.11	53.35
Erode (East)	21.68	16.29	14.12	45.79	21.68	16.29	14.12	45.79
Thuraiyur (SC)	24.26	21.12	16.83	57.62	24.26	21.12	16.83	57.62
Jayankondam	25.87	22.95	18.54	59.03	25.87	22.95	18.54	59.03
Sirkazhi (SC)	22.7	21.8	16.63	56.05	26.04	24.6	18.4	53.14
Kunnam	25.62	21.1	16.95	57.61	25.62	21.1	16.95	57.61
Avanashi (SC)	29.68	26.69	18.54	58.49	29.85	26.61	18.52	57.93
Tiruppur (North)	30.59	25.85	17.49	57.02	30.57	25.81	17.37	57.3
Modakkurichi	20.28	16.52	14.41	47.48	20.28	16.52	14.41	47.48
Ariyalur	26.01	22.81	18.34	58.04	26.01	22.81	18.34	58.04
Kavundampalayam	30.5	28.32	16.3	65.46	30.38	28.8	16.44	63.25
Sulur	31.39	29.55	17.05	63.06	31.39	29.55	17.05	63.06
Kangayam	29.82	26.65	19.36	63.53	29.82	26.65	19.36	63.53
Mayiladuthurai	23.04	21.47	16.1	54.29	23.03	21.49	16.12	54.35
Musiri	24.17	20.98	16.66	56.08	24.17	20.98	16.66	56.08
Tiruppur (South)	30.41	25.39	17.43	60.47	30.3	25.5	17.43	60.23
Thiruvidaimarudur	20.83	21.43	19.55	57.54	20.83	21.43	19.55	57.54
Palladam	30.65	26.81	18.02	60.16	30.73	26.89	18.08	60.25
Poompuhar	22.94	21.16	15.39	55.44	22.94	21.16	15.39	55.44
Manachanallur	24.36	20.96	16.2	55.68	24.19	21.05	16.36	56.11
Aravakurichi	24.59	21.73	15.11	54.78	24.31	21.75	15.91	54.7
Thondamuthur	30.76	29.11	16.93	63.71	30.76	29.11	16.93	63.71
Coimbatore(North)	30.63	28.67	16.5	66.32	30.74	29.14	16.79	65.35
Lalgudi	24.35	20.81	16.74	51.52	24.35	20.81	16.74	51.52
Singanallur	31.41	29.53	16.77	63.22	31.1	29.11	16.5	62.68
Karur	23.72	21.42	15.69	53.71	23.76	21.46	15.73	53.91
Coimbatore(South)	30.8	29.28	16.71	62.56	NA	NA	NA	NA
Kumbakonam	20.37	22.07	20.81	59.57	20.37	22.07	20.81	59.57
Kinathukadavu	31.1	28.96	16.67	66.57	31.1	28.96	16.67	66.57
Papanasam	20.28	20.83	20.38	55.73	20.28	20.83	20.38	55.73
Krishnarayapuram(SC)	23.76	21.24	15.29	55.39	23.66	21.08	15.11	54.98
Kulithalai	24.39	21.4	15.67	54.48	24.39	21.4	15.67	54.48
Dharapuram (SC)	29.93	26.26	17.54	59.82	29.93	26.26	17.54	59.82
Pollachi	30.54	29.64	16.99	64.44	30.54	29.64	16.99	64.44
Srirangam	24.33	21.09	16.51	58.17	24.36	21.03	16.43	57.97
Thiruvaiyaru	20.65	21.28	20.42	59.43	20.65	21.28	20.42	59.43
Nagapattinam	24.91	22.21	16.37	51.11	22.82	21.17	16.63	52.05
Tiruchirappalli West	24.74	20.73	16.2	55.3	24.26	20.69	16.21	57.32
Vedasandur	23.21	21.87	19.36	55.41	23.34	21.87	19.09	55.71
Udumalaipettai	31.18	29.04	16.07	65.56	31.18	29.04	16.07	65.56
Thiruverumbur	24.63	20.12	15.89	52.77	24.63	20.12	15.89	52.77
Thiruvarur	28.71	24.43	22.48	51.85	28.72	24.45	22.49	51.86
Kilvelur (SC)	22.89	21.07	15.83	53.91	22.89	21.07	15.83	53.91
Thanjavur	21.16	22.08	20.34	58.26	21.16	22.08	20.34	58.26
Mannargudi	27.95	24.25	22.74	52.15	28.01	24.28	22.74	52.25
Orathanadu	21.5	21.89	19.78	59.14	21.5	21.89	19.78	59.14
Oddanchatram	23.09	21.48	19.54	52.42	23.09	21.48	19.54	52.42
Manapparai	24.43	21.23	16.51	55.92	24.43	21.23	16.51	55.92
Viralimalai	25.87	25.38	20.42	54.61	25.87	25.38	20.42	54.61
Madathukulam	29.85	26.61	18.59	62.76	30.12	27.18	18.19	62.82
Valparai (SC)	31.59	29.44	16.7	62.23	32.03	29.87	16.44	61.74
Gandharvakottai(SC)	25.57	24.92	20.48	53.04	25.57	24.92	20.48	53.04
Thiruthuraipoondi(SC)	27.5	23.76	21.98	53.23	27.5	23.76	21.98	53.23
Vedaranyam	23.17	21.1	15.84	53.56	23.17	21.1	15.84	53.56
Pudukkottai	25.8	24.56	20.12	54.76	25.81	24.54	20.23	54.7
Palani	23.21	21.59	19.28	53.06	23.21	21.59	19.28	53.06
Athoor	23.27	22.1	19.12	50.97	23.27	22.1	19.12	50.97
Pattukkottai	21.2	21.74	20.28	59.05	21.44	21.81	20.36	58.65
Peravurani	21.25	21.34	19.37	59.87	21.25	21.34	19.37	59.87
Natham	22.75	21.56	18.48	53.61	22.75	21.56	18.48	53.61
Dindigul	23.15	21.69	19.24	52.41	23.15	21.69	19.24	52.41
Thirumayam	24.79	24	20.16	52.31	24.79	24	20.16	52.31
Tirupattur	30.93	27.5	26.5	44.42	30.93	27.5	26.5	44.42
Alangudi	25.55	24.3	20.62	54.09	25.52	24.29	20.53	54.09
Melur	29.69	27.67	15.63	54.73	29.69	27.67	15.63	54.73
Nilakkottai (SC)	23.14	21.88	19.23	53.95	23.14	21.88	19.23	53.95
Periyakulam	29.08	27.46	23.81	60.35	29.08	27.46	23.81	60.35
Aranthangi	25.73	25.07	21.07	51.59	25.73	25.07	21.07	51.59
Bodinayakanur	29.19	28.03	24.43	61.01	29.19	28.03	24.43	61.01
Sholavandan(SC)	29.38	27.38	15.67	59.62	30.69	27.89	15.98	57.78
Karaikudi	30.7	28.23	27.18	45.77	30.7	28.23	27.18	45.77
Andipatti	28.59	27.36	23.94	64.06	28.59	27.36	23.94	64.06
Madurai East	30.53	27	15.83	57.42	30.53	27	15.83	57.42
Usilampatti	30.08	27.83	16.12	59.22	30.08	27.83	16.12	59.22
Sivaganga	30.87	28.72	26.97	44.81	30.87	28.72	26.97	44.81
Madurai West	30.97	27.67	15.89	57.54	30.45	27.31	15.42	59.44
Cumbum	29.66	28.08	24.31	61.88	29.66	28.08	24.31	61.88
Thirumangalam	29.3	26.56	15.65	54.48	29.41	26.92	15.63	54.88
Thiruparankundram	30.5	27.44	15.8	56.28	30.64	27.37	15.85	56.46
Madurai Central	29.61	26.72	15.62	58.48	29.61	26.72	15.62	58.48
Madurai South	29.92	27.2	16.03	57.79	29.92	27.2	16.03	57.79
Tiruvadanai	25	21.04	14.48	53.57	25.03	21.09	14.51	53.82
Manamadurai(SC)	30.22	27.71	26.51	45.64	30.92	27.95	26.02	45.83
Tiruchuli	25.83	28.53	23.19	57.05	25.54	26.2	20.51	57
Srivilliputhur(SC)	25.63	29.21	23.65	57.62	25.63	29.21	23.65	57.62
Virudhunagar	24.73	27.44	22.66	56.99	24.64	27.41	22.61	56.87
Paramakudi (SC)	29.45	25.6	21.06	49.59	25.05	21.33	15.16	56.1
Aruppukkottai	25.76	28.71	23.29	58.21	25.63	27.97	23.14	58.07
Sivakasi	25.89	28.68	22.62	55.38	25.89	28.68	22.62	55.38
Rajapalayam	25.95	28	22.56	56.96	25.95	28	22.56	56.96
Mudhukulathur	25.27	21.63	14.94	55.03	25.32	21.74	15.01	54.77
Sattur	25.39	28.58	22.83	55.25	25.39	28.58	22.83	55.25
Vasudevanallur(SC)	29.91	23.11	16.47	58.2	31.13	23.39	16.05	55.03
Ramanathapuram	24.48	20.98	15.06	53.43	24.4	20.91	15.07	53.09
Vilathikulam	28.43	27.35	19.32	66.08	28.43	27.35	19.32	66.08
Sankarankovil(SC)	31.23	23.34	15.93	55.62	28.64	26.36	18.87	64.55
Kovilpatti	27.45	27.83	20.23	67.93	27.52	27.62	20.01	66.74
Kadayanallur	29.77	22.7	15.61	55.12	29.77	22.7	15.61	55.12
Tenkasi	31.1	23.65	15.65	57.1	31.1	23.65	15.65	57.1
Ottapidaram(SC)	27.96	27.58	19.9	68.05	28.02	27.53	19.85	67.92
Tirunelveli	30.63	23.24	15.54	57.34	30.63	23.24	15.54	57.34
Alangulam	29.17	22.67	16.1	57.2	29.17	22.67	16.1	57.2
Ambasamudram	30.14	23.65	15.87	58.46	30.14	23.65	15.87	58.46
Nanguneri	30.13	23.11	15.49	59.04	30.13	23.11	15.49	59.04
Thoothukkudi	27.43	26.9	19.77	66.82	27.52	27.2	19.89	67.41
Palayamkottai	30.22	23.32	15.48	61.1	30.22	23.32	15.48	61.1
Srivaikuntam	27.21	26.59	20.08	67.84	27.21	26.59	20.08	67.84
Tiruchendur	28.22	28.02	20.63	68.26	28.22	28.02	20.63	68.26
Vilavancode	27.7	25.38	21.25	59.82	27.66	25.51	21.35	59.17
Padmanabhapuram	27.66	25.5	21.45	59.66	27.68	25.41	21.4	60.28
Kanniyakumari	28.19	25.8	20.53	59.73	28.19	25.8	20.53	59.73
Radhapuram	29.95	23.11	15.83	60.2	29.95	23.11	15.83	60.2
Killiyoor	25.85	22.85	19.48	51.24	27.92	25.58	21.15	58.36
Colachel	27.4	25.55	21.13	57.55	27.4	25.55	21.13	57.55
Nagercoil	28.62	25.81	21.3	56.02	28.62	25.81	21.3	56.02
MEKLIGANJ (SC)	32.49	18.56	19.39	44.9	32.49	18.56	19.39	44.9
MATHABHANGA (SC)	32.54	18.51	19.81	45.35	32.63	18.46	19.72	46.83
COOCHBEHAR UTTAR (SC)	32.1	18.84	19.91	42.56	32.11	18.83	19.91	42.56
COOCHBEHAR DAKSHIN	31.98	19.16	20.31	43.75	31.98	19.16	20.31	43.75
SITALKUCHI (SC)	31.93	18.44	19.93	42.81	31.93	18.44	19.93	42.81
SITAI (SC)	32.14	19	19.45	44.79	31.66	18.98	19.52	44.39
DINHATA	32.04	18.14	19.2	40.51	32.04	18.14	19.2	40.51
NATABARI	32.3	18.54	18.95	42.38	32.73	18.71	19.04	43.77
TUFANGANJ	31.72	19.13	19.67	46.88	31.72	19.15	19.69	47.05
KUMARGRAM (ST)	35.46	19.92	12.69	47.1	35.46	19.92	12.69	47.1
KALCHINI (ST)	34.91	20.11	13.21	46.01	34.91	20.11	13.21	46.01
ALIPURDUARS	34.36	19.56	13.3	47.24	34.36	19.56	13.3	47.24
FALAKATA (SC)	35.73	20.04	12.83	48.55	35.58	19.98	12.87	48.02
MADARIHAT (ST)	36.3	20.05	12.57	42.42	36.3	20.05	12.57	42.42
DHUPGURI (SC)	34.47	19.57	12.89	44.65	34.34	19.53	12.85	44.39
MAYNAGURI (SC)	35.22	20.29	12.98	47.97	35.22	20.29	12.98	47.97
JALPAIGURI (SC)	34.47	19.18	12.79	46.9	33.78	19.51	13.08	45.01
RAJGANJ (SC)	34.53	19.19	13.27	41.56	34.68	19.09	12.87	45.43
DABGRAM-PHULBARI	34.86	19.25	12.59	46.11	34.69	19.35	12.61	46.27
MAL (ST)	34.82	19.52	12.81	47.05	34.82	19.52	12.81	47.05
NAGRAKATA (ST)	34.74	19.84	12.85	46.68	34.74	19.84	12.85	46.68
DARJEELING	28.57	21.8	13.21	53.54	28.74	21.75	13.19	53.61
KURSEONG	28.76	21.74	13.29	53.56	28.29	22.64	13.55	53.88
MATIGARA-NAXALBARI(SC)	28.87	21.5	13	52.9	28.91	21.4	12.96	52.83
SILIGURI	29.5	22.34	13.31	48.35	29.51	22.35	13.31	48.27
PHANSIDEWA (ST)	28.81	21.98	13.48	51.92	28.81	21.98	13.48	51.92
CHOPRA	30.3	35.72	32.02	53.26	30.3	35.72	32.02	53.26
ISLAMPUR	29.18	34.61	31.75	54.38	29.18	34.61	31.75	54.38
GOALPOKHAR	31.4	36.14	30.76	53.37	31.4	36.14	30.76	53.37
CHAKULIA	31.1	35.01	30.27	50	31.1	35.01	30.27	50
KARANDIGHI	31.43	34.88	30.23	57.4	31.43	34.88	30.23	57.4
HEMTABAD (SC)	30.33	34.75	32.26	54.57	30.33	34.75	32.26	54.57
KALIAGANJ (SC)	31.58	36.7	32.14	53.77	31.75	36.71	31.91	53.63
RAIGANJ	29.67	34.28	33.01	49.39	30.65	36.4	33.19	53.57
ITAHAR	31.48	36.09	31.86	53.38	31.48	36.09	31.86	53.38
KUSHMANDI (SC)	38.02	35.49	27.54	53.81	37.9	35.46	27.54	54.35
KUMARGANJ	36.93	35.28	28.76	54.83	36.74	34.83	28.73	54.64
BALURGHAT	36.49	34.92	27.53	57.12	36.49	34.92	27.53	57.12
TAPAN(ST)	37.27	34.67	27.56	54.9	37.32	35.23	27.95	55.07
GANGARAMPUR (SC)	35.12	34.14	28.52	48.93	35.82	34.16	28.18	49.62
HARIRAMPUR	36.73	35.37	27.6	56.71	36.67	35.46	27.65	56.64
HABIBPUR (ST)	36.98	27.68	12.48	60.84	36.98	27.68	12.48	60.84
GAZOLE (SC)	36.5	27.22	12.29	58.37	36.5	27.22	12.29	58.37
CHANCHAL	35.67	26.58	12.51	59.72	35.67	26.58	12.51	59.72
HARISCHANDRAPUR	38.62	28.38	12.49	62.7	NA	NA	NA	NA
MALATIPUR	35.98	26.56	12.53	62.04	36.64	27.01	12.52	62.18
RATUA	36.17	27.6	13.09	63.65	36.15	27.66	13.16	63.5
MANIKCHAK	37.72	26.27	12.04	55.52	37.58	26.34	12.06	56.77
MALDAHA (SC)	37.3	28.88	12.51	60.98	37.3	28.88	12.51	60.98
ENGLISH BAZAR	36.2	26.22	11.94	59.53	36.2	26.22	11.94	59.53
SUJAPUR	35.58	26.79	12.14	60.83	35.45	26.74	12.33	62.38
BAISNABNAGAR	37.33	28.29	12.48	59.2	36.82	27.81	12.24	58.62
FARAKKA	36.37	27.31	14.59	53.31	36.37	27.31	14.59	53.31
SAMSERGANJ	35.69	26.61	15.54	57.16	35.69	26.61	15.54	57.16
SUTI	33.68	27.78	15.39	54.78	33.68	27.78	15.39	54.78
RAGHUNATHGANJ	34.58	27.87	13.74	51.29	34.58	27.87	13.74	51.29
SAGARDIGHI	34.86	27.33	14.58	52.37	34.86	27.33	14.58	52.37
LALGOLA	34.17	26.56	14.32	52.61	34.17	26.56	14.32	52.61
BHAGABANGOLA	34.46	27.62	15.57	56.84	34.46	27.62	15.57	56.84
RANINAGAR	34.49	26.71	14.38	52.59	37	28.75	14.91	54.04
MURSHIDABAD	35.46	28.41	14.99	54.44	33.7	27.87	15.01	54.7
KHARGRAM (SC)	35.36	26.54	13.9	57.49	35.36	26.54	13.9	57.49
KANDI	35.56	26.94	15.07	51.75	36.43	28.6	14.78	52.62
BHARATPUR	36.06	27.53	14.68	48.95	35.68	26.69	14.74	47.54
REJINAGAR	34.29	27.33	15.12	51.4	34.29	27.33	15.12	51.4
BELDANGA	35.26	27.17	13.76	52.37	35.26	27.17	13.76	52.37
BAHARAMPUR	35.8	26.86	14.47	52.11	35.8	26.86	14.47	52.11
HARIHARPARA	35.9	27.35	14.55	55.45	35.9	27.35	14.55	55.45
NAODA	35.85	27.76	14.54	54.51	35.85	27.76	14.54	54.51
DOMKAL	34.47	26.65	14.38	54.74	34.47	26.65	14.38	54.74
KARIMPUR	33.06	31.24	24.23	63.26	33.06	31.24	24.23	63.26
TEHATTA	30.9	30.07	23.27	59.38	30.9	30.07	23.27	59.38
PALASHIPARA	32.7	31.85	25.6	62.36	32.57	31.42	25.31	62.27
KALIGANJ	33.03	31.89	24.88	62.26	33.03	31.89	24.88	62.26
NAKASHIPARA	31.25	30.17	23.53	62.97	31.25	30.17	23.53	62.97
CHAPRA	32.27	30.89	24.08	62.77	32.29	31.03	24.06	62.85
KRISHNANAGAR UTTAR	31.58	30.06	23.64	61.45	31.58	30.06	23.64	61.45
NABADWIP	32.57	30.58	24.23	63.35	32.91	36.73	25.87	65.2
KRISHNANAGAR DAKSHIN	31.44	29.52	23.17	61.88	31.32	29.26	23.14	61.85
SANTIPUR	31.16	29.67	23.69	64.08	31.16	29.67	23.69	64.08
KRISHNAGANJ (SC)	31.49	30.72	25.12	61.53	31.49	30.72	25.12	61.53
RANAGHAT UTTAR PURBA(SC)	33.01	31.5	24.55	61.71	34.83	34.7	24.58	61.76
CHAKDAHA	31.89	29.86	24.24	63.13	31.89	29.86	24.24	63.13
KALYANI (SC)	32.16	30.64	23.29	60.75	38.54	40.57	25.32	63.64
HARINGHATA (SC)	32.22	31.01	24.69	60.63	32.22	31.01	24.69	60.63
BAGDA (SC)	38.73	42.1	25.73	61.39	38.67	42.16	26.01	61.27
BANGAON UTTAR (SC)	39.63	42.02	24.93	60.72	39.63	42.02	24.93	60.72
SWARUPNAGAR	39.35	42.28	25.82	58.95	39.35	42.28	25.82	58.95
BADURIA	38.61	42.27	25.11	60.09	38.61	42.27	25.11	60.09
AMDANGA	39.9	43.67	24.4	65.26	39.9	43.67	24.4	65.26
NAIHATI	40.15	43.09	25.83	63.79	NA	NA	NA	NA
BHATPARA	37.03	41.15	25.67	60.74	37.03	41.15	25.67	60.74
NOAPARA	34.64	32.5	22.63	65.79	34.56	32.32	22.57	65.89
KHARDAHA	39.21	42.29	25.79	61.3	NA	NA	NA	NA
DUM DUM UTTAR	39.59	42.53	25.98	62.51	39.59	42.53	25.98	62.51
DUM DUM	39.04	43.31	26.52	62.19	39.04	43.31	26.52	62.19
RAJARHAT NEW TOWN	34.69	34.05	22.99	60.67	36.95	37.89	23.8	59.99
RAJARHAT GOPALPUR	39.96	43.02	24.87	59.08	NA	NA	NA	NA
MADHYAMGRAM	39.08	42.91	26.22	59.57	39.2	42.35	25.83	61.12
BARASAT	39.69	41.93	25.56	60.54	39.69	41.93	25.56	60.54
DEGANGA	40.42	42.59	25.55	58.55	40.42	42.59	25.55	58.55
HAROA	40.48	42.69	27.7	65.3	40.5	43.04	26.5	64.27
MINAKHAN (SC)	39.85	42.7	25.25	62.25	39.48	42.33	25.23	61.97
BASIRHAT DAKSHIN	40.41	42.47	25.13	59.81	40.41	42.47	25.13	59.81
BASIRHAT UTTAR	38.87	42.93	25.23	60.84	38.87	42.93	25.23	60.84
HINGALGANJ (SC)	39.59	42.45	25.96	54.19	39.59	42.45	25.96	54.19
GOSABA (SC)	32.14	27.11	20.53	62.04	31.89	26.75	20.26	61.57
BASANTI (SC)	30	25.69	19.58	57.33	29.99	25.69	19.58	57.29
PATHARPRATIMA	32.28	27.29	20	59.03	32.28	27.29	20	59.03
KAKDWIP	30.71	26.2	20.5	56.97	30.71	26.2	20.5	56.97
SAGAR	31.69	26.55	19.73	62.15	31.69	26.55	19.73	62.15
KULPI	30.09	25.75	20.41	60.06	30.09	25.75	20.41	60.06
RAIDIGHI	31.32	26	20.14	58.8	31.32	26	20.14	58.8
CANNING PASCHIM(SC)	31.15	26.82	20.12	55.57	31.15	26.82	20.12	55.57
CANNING PURBA	28.79	23.9	18.82	53.29	28.79	23.9	18.82	53.29
MAGRAHAT PASCHIM	31.55	26.3	19.01	62.02	31.55	26.3	19.01	62.02
DIAMOND HARBOUR	32.43	26.28	19.55	58.61	32.43	26.28	19.55	58.61
FALTA	31.4	26.45	19.41	61.04	31.4	26.45	19.41	61.04
BISHNUPUR (SC)	31.15	26.88	22.32	58.74	31.15	26.88	22.32	58.74
SONARPUR DAKSHIN	31.42	25.17	19.14	54.18	31.42	25.17	19.14	54.18
BHANGAR	30.18	24.97	18.45	63.46	30.18	24.97	18.45	63.46
KASBA	29.96	27.72	18.73	61.65	30	27.86	18.9	63.35
SONARPUR UTTAR	31.46	25.2	19.28	59.6	31.46	25.2	19.28	59.6
TOLLYGANJ	30.93	28.5	19.1	65.4	30.93	28.5	19.1	65.4
BEHALA PASCHIM	30.84	27.2	19.78	62.99	30.84	27.2	19.78	62.99
MAHESHTALA	31.36	26.36	19.52	60	31.36	26.36	19.52	60
METIABURUZ	30.51	28.35	19.38	66.15	30.51	28.35	19.38	66.15
KOLKATA PORT	31.58	28.29	18.55	67.21	31.58	28.29	18.55	67.21
BHABANIPUR	30.84	28.26	18.97	67.14	30.76	28.26	19	67.03
RASHBEHARI	30.19	28.28	19.26	66.64	NA	NA	NA	NA
BALLYGUNGE	30.9	28.25	18.63	67.85	30.9	28.25	18.63	67.85
CHOWRANGEE	30.56	27.91	18.94	66.97	30.58	27.94	19.03	66.97
ENTALLY	30.23	28.07	18.95	66.59	30.3	27.74	18.28	64.21
BELEGHATA	31.37	27.78	18.76	68.17	31.38	27.82	18.75	68.19
JORASANKO	30.65	28.18	18.88	68.82	29.94	28.08	19.09	69.05
SHYAMPUKUR	30.56	27.98	18.88	67.23	30.56	27.98	18.88	67.23
MANIKTALA	30.64	27.45	18.41	66.55	30.64	27.45	18.41	66.55
KASHIPURBELGACHHIA	31.57	29.06	19.23	68.5	31.57	29.06	19.23	68.5
HOWRAH UTTAR	32.3	25.51	17.14	71.89	32.3	25.51	17.14	71.89
HOWRAH MADHYA	32.76	25.15	16.18	67.89	32.76	25.15	16.18	67.89
SHIBPUR	33.13	25.64	15.74	70.8	33.72	26.11	15.98	63.4
HOWRAH DAKSHIN	32.75	25.22	16.41	71.08	32.75	25.22	16.41	71.08
SANKRAIL (SC)	31.56	25.16	16.52	70.49	31.51	25.15	16.54	70.5
PANCHLA	32.8	26.5	17.01	69.63	32.8	26.5	17.01	69.63
ULUBERIA PURBA	33.56	26.66	17	71.57	33.21	26.59	16.91	71.78
ULUBERIA UTTAR (SC)	34.04	25.54	16.07	70.33	34.2	25.48	16.04	70.17
ULUBERIA DAKSHIN	33.01	25.34	16.8	69.89	33.21	25.57	16.83	70.02
SHYAMPUR	31.16	25.14	15.94	71.98	31.16	25.14	15.94	71.98
BAGNAN	32.37	25.4	16.1	70.49	32.37	25.4	16.1	70.49
AMTA	32.76	25.11	16.19	67.17	NA	NA	NA	NA
UDAYNARAYANPUR	34.62	25.91	15.97	68.7	34.62	25.91	15.97	68.7
JAGATBALLAVPUR	33.06	24.21	16.05	68.94	33.04	24.24	16.05	68.96
DOMJUR	31.91	25.61	16.46	70.61	32.19	25.63	16.08	71.44
UTTARPARA	32.88	28.43	21.42	65.87	32.75	25.53	17.38	68.61
CHAMPDANI	33.1	28.58	20.85	68.04	33.1	28.58	20.85	68.04
SINGUR	32.6	28.73	22.35	63.73	32.6	28.73	22.35	63.73
CHANDANNAGAR	32.84	28.5	21.39	67.34	NA	NA	NA	NA
CHUNCHURA	33.64	28.88	20.9	66.3	34.98	31.9	21.96	64.65
BALAGARH (SC)	32.96	28.38	21.16	70.13	32.96	28.38	21.16	70.13
PANDUA	32.84	28.65	22.07	67.68	32.84	28.65	22.07	67.68
CHANDITALA	33.81	28.14	21.77	65.6	33.81	28.14	21.77	65.6
JANGIPARA	32.43	28.18	21.31	64.95	33.01	28.4	21.22	66.73
HARIPAL	33.59	28.94	21.69	67.65	33.61	29.35	22.45	66.61
DHANEKHALI(SC)	33.74	29.51	22.2	70.99	33.74	29.51	22.2	70.99
TARAKESWAR	33.81	30.28	23.01	66.25	33.81	30.28	23.01	66.25
PURSURAH	32.68	28.43	20.53	67.5	32.68	28.43	20.53	67.5
ARAMBAG (SC)	33.93	28.79	21.02	66.81	33.93	28.79	21.02	66.81
GOGHAT (SC)	33.13	28.75	21.82	66.84	36.46	36.84	24.88	61.77
KHANAKUL	31.93	27.7	20.77	67.37	31.93	27.7	20.77	67.37
TAMLUK	38.09	34.97	17.11	64.42	37.93	35.46	17.06	63.92
PANSKURA PURBA	38.62	34.55	16.13	63.67	38.62	34.55	16.13	63.67
PANSKURA PASCHIM	37.49	35.03	17.05	61.08	37.49	35.03	17.05	61.08
NANDAKUMAR	37.54	34.29	16	61.13	37.88	34.31	16.54	63.03
MAHISADAL	38.14	34.08	16.24	61.56	38.14	34.08	16.24	61.56
HALDIA (SC)	39.4	36.04	16.16	62.23	39.4	36.04	16.16	62.23
NANDIGRAM	38.12	36.26	18.82	65.61	38.12	36.26	18.82	65.61
CHANDIPUR	38.25	35.09	16.05	63	38.25	35.09	16.05	63
PATASHPUR	37.72	33.74	17.04	62.05	37.72	33.74	17.04	62.05
KANTHI UTTAR	37.23	34.4	16.83	60.98	37.19	34.21	16.61	62.19
BHAGABANPUR	38.03	34.06	16.37	61.5	38.03	34.06	16.37	61.5
KHEJURI (SC)	37.65	34.15	16.76	61.48	37.65	34.15	16.76	61.48
KANTHI DAKSHIN	38.55	34.29	16.1	65.09	38.83	34.39	16.09	65.05
RAMNAGAR	36.84	33.58	16.53	62.52	36.84	33.58	16.53	62.52
EGRA	36.8	33.55	16.94	61.69	35.93	32.71	16.91	60.64
DANTAN	38.63	38.51	25.02	62.69	38.18	36.38	20.76	62.66
NAYAGRAM (ST)	37.58	37.84	24.47	64.28	37.58	37.84	24.47	64.28
GOPIBALLAVPUR	37.77	38.06	25.13	61.98	37.77	38.06	25.13	61.98
JHARGRAM	36.68	38.77	26	60.12	NA	NA	NA	NA
KESHIARY (ST)	39.05	38.94	26.25	63.31	39.05	38.94	26.25	63.31
KHARAGPUR SADAR	36.16	36.86	25.16	62.89	36.16	36.86	25.16	62.89
NARAYANGARH	37.55	38.21	24.66	62.08	37.55	38.21	24.66	62.08
SABANG	37.89	38.04	25.92	59.95	37.89	38.04	25.92	59.95
PINGLA	38.2	38.13	24.22	66.8	38.2	38.13	24.22	66.8
KHARAGPUR	36.33	39.14	25.74	60.06	36.33	39.14	25.74	60.06
DEBRA	36.71	37.9	25.23	64.41	36.71	37.9	25.23	64.41
DASPUR	37.67	38.02	24.96	63.63	38.64	38.57	24.61	63.56
GHATAL (SC)	37.26	38.48	25.15	63.87	37.22	38.38	25.16	63.85
CHANDRAKONA (SC)	36.86	39.04	26.65	62.25	36.66	39.33	27.33	63.4
GARBETA	37.16	37.27	24.04	60.39	37.16	37.27	24.04	60.39
SALBONI	36.23	38.74	28.3	61.37	36.23	38.74	28.3	61.37
KESHPUR (SC)	37.54	37.73	26.57	62.25	37.54	37.73	26.57	62.25
MEDINIPUR	35.78	37.83	24.83	62.36	35.78	37.83	24.83	62.36
BANDWAN (ST)	31.52	28.38	18.56	62.01	31.52	28.38	18.56	62.01
BALARAMPUR	30.73	28.16	17.35	65.19	30.73	28.16	17.35	65.19
BAGHMUNDI	32.33	27.44	17.68	63.86	32.33	27.44	17.68	63.86
JOYPUR	31.85	28.7	18.39	64.72	31.85	28.7	18.39	64.72
PURULIA	31.86	28.54	18.29	62.39	31.86	28.54	18.29	62.39
MANBAZAR (ST)	31.66	28.77	17.98	62.03	31.66	28.77	17.98	62.03
KASHIPUR	31.12	28.12	17.62	63.31	31.12	28.12	17.62	63.31
PARA (SC)	31.34	27.92	18.19	63.46	31.34	27.92	18.19	63.46
RAGHUNATHPUR(SC)	31.42	28.38	17.68	60.91	31.42	28.38	17.68	60.91
SALTORA (SC)	30.98	26.41	13.4	57.86	31.68	26.71	13.21	57.38
CHHATNA	31.52	26.56	13.58	58.02	31.52	26.56	13.58	58.02
RANIBANDH (ST)	32.89	26.35	13.27	57.42	32.89	26.35	13.27	57.42
RAIPUR (ST)	33.07	26.96	12.84	56.97	33.07	26.96	12.84	56.97
TALDANGRA	31.72	27.39	13.29	59.79	31.72	27.39	13.29	59.79
BANKURA	31.41	25.16	12.77	56.36	31.41	25.16	12.77	56.36
BARJORA	32.03	26.31	13.52	57.25	32.3	26.31	13.69	55.59
ONDA	31.85	27.42	13.63	58.37	31.85	27.42	13.63	58.37
BISHNUPUR	31.41	26.78	13.39	58.56	31.41	26.78	13.39	58.56
KATULPUR (SC)	31.79	26.39	13.03	58.58	31.79	26.39	13.03	58.58
INDUS (SC)	31.48	26.56	13.34	56.54	31.48	26.56	13.34	56.54
SONAMUKHI (SC)	31.79	26.27	13.32	56.73	31.6	26.28	13.22	58.53
BARDHAMAN DAKSHIN	32.35	38.93	25.75	63.25	32.35	38.93	25.75	63.25
RAINA (SC)	33.21	40.86	27.69	62.32	33.21	40.86	27.69	62.32
MONTESWAR	33.37	38.49	27.98	67.43	33.37	38.49	27.98	67.43
KALNA (SC)	33.04	39.34	26.42	60.96	33.04	39.34	26.42	60.96
MEMARI	32.51	40.76	28.57	66.79	32.51	40.76	28.57	66.79
BARDHAMAN UTTAR	33.11	39.16	26.62	64.95	33.11	39.16	26.62	64.95
BHATAR	34.76	40.21	26.13	64.93	34.76	40.21	26.13	64.93
PURBASTHALI DAKSHIN	32.98	39.63	26.82	65.89	32.9	39.42	26.89	65.73
PURBASTHALI UTTAR	34.06	39.89	25.56	64.17	31.99	33.38	24.14	63.59
KATWA	32.82	38.03	24.97	58.14	33.6	38.9	25.16	60.44
AUSGRAM (SC)	33.91	40.62	26.03	64.33	33.91	40.62	26.03	64.33
GALSI (SC)	33.56	40.13	26.76	66.22	33.56	40.13	26.76	66.22
PANDABESWAR	33.59	38.85	26.09	62.98	33.59	38.85	26.09	62.98
DURGAPUR PASCHIM	33.53	39.64	25.68	67.17	33.53	39.64	25.68	67.17
RANIGANJ	33.31	39.71	26.92	67.04	33.31	39.71	26.92	67.04
JAMURIA	33.53	40.54	27.59	65.42	33.53	40.54	27.59	65.42
ASANSOL DAKSHIN	33.06	37.53	24.41	62.38	33.09	40.14	27.34	63.87
KULTI	32.84	38.84	27.29	63.81	32.84	38.84	27.29	63.81
DUBRAJPUR (SC)	33.13	39.04	38.43	55.22	33.13	39.04	38.43	55.22
SURI	33.67	39.71	37.49	55.87	33.67	39.71	37.49	55.87
NANOOR (SC)	32.82	38.85	38.22	58.86	32.82	38.85	38.22	58.86
LABPUR	33.94	39.67	39.4	55.21	33.94	39.67	39.4	55.21
SAINTHIA (SC)	33.68	38.91	36.93	52.46	33.68	38.91	36.93	52.46
MAYURESWAR	32.67	39.56	38.88	57.8	32.67	39.56	38.88	57.8
RAMPURHAT	33.09	38.92	37.94	56.13	33.09	38.92	37.94	56.13
HANSAN	34.38	38.72	35.85	54.11	34.38	38.72	35.85	54.11
NALHATI	33.16	39.37	38.27	55.7	33.16	39.37	38.27	55.7
MURARAI	32.61	39.38	37.96	54.31	32.61	39.38	37.96	54.31
Boath (ST)	41.08	34.9	16.4	63.93	41.08	34.9	16.4	63.93
Adilabad	39.8	34.33	15.94	65.73	39.8	34.33	15.94	65.73
Asifabad (ST)	40.46	34.09	17.53	66.56	40.46	34.09	17.53	66.56
Sirpur	39.73	33.22	16.17	64.83	39.73	33.22	16.17	64.83
Khanapur (ST)	39.66	33.91	17.08	63.88	39.66	33.91	17.08	63.88
Mudhole	40	33.51	16.7	65.72	40	33.51	16.7	65.72
Nirmal	41.06	34.32	16.5	60.94	41.06	34.32	16.5	60.94
Bellampalle (SC)	39.05	33.41	17.45	66.73	39.05	33.41	17.45	66.73
Ichchapuram	37.89	37.84	15.86	50.68	37.89	37.84	15.86	50.68
Kurupam (ST)	29.11	29.87	15.58	52.45	29.11	29.87	15.58	52.45
Mancherial	40.9	34.97	17.32	63.68	40.9	34.97	17.32	63.68
Jagtial	25.44	19.49	14.22	65.46	25.44	19.49	14.22	65.46
Dharmapuri (SC)	25.58	19.57	14.82	66	25.58	19.57	14.82	66
Chennur (SC)	40.33	33.27	16.7	66.45	40.33	33.27	16.7	66.45
Koratla	26.87	20.08	14.81	62.93	26.87	20.08	14.81	62.93
Armur	24.94	21.4	13.53	60.89	25.53	21.13	13.29	61.19
Balkonda	25.95	21.78	13.78	60.67	25.95	21.78	13.78	60.67
Palasa	38.49	37.54	15.85	53.75	38.49	37.54	15.85	53.75
Palakonda (ST)	38.22	37.9	16.07	52.77	38.22	37.9	16.07	52.77
Bodhan	25.24	21.69	13.66	60.06	24.78	21.9	12.75	59.84
Vemulawada	26.43	20.24	14.59	66.49	26.43	20.24	14.59	66.49
Manthani	26.14	20.53	14.52	66.85	26.14	20.53	14.52	66.85
Ramagundam	26.1	19.92	14.51	63.71	26.1	19.92	14.51	63.71
Nizamabad (Rural)	25.9	21.32	13.53	59.22	25.87	21.38	13.6	58.98
Pathapatnam	39.17	38.13	16.56	53.34	39.17	38.13	16.56	53.34
Parvathipuram (SC)	29.59	30.13	16.15	50.74	29.59	30.13	16.15	50.74
Choppadandi (SC)	26.69	20.56	15.28	64.84	26.69	20.56	15.28	64.84
Salur (ST)	29.72	32.06	16.3	52.16	29.72	32.06	16.3	52.16
Tekkali	38.68	38.34	15.97	52.42	38.68	38.34	15.97	52.42
Narasannapeta	38.71	38.37	15.84	52.37	38.71	38.37	15.84	52.37
Nizamabad (Urban)	25.6	21.45	13.06	59.59	25.6	21.45	13.06	59.59
Banswada	25.25	21.83	12.91	59.75	25.72	21.74	13.12	59.7
Peddapalle	27.09	20.33	14.52	65.88	27.09	20.33	14.52	65.88
Rajam (SC)	39.58	38.48	15.75	54.47	39.58	38.48	15.75	54.47
Bobbili	29.55	30.7	16.47	52.48	29.55	30.7	16.47	52.48
Bhadrachalam (ST)	41.79	40.22	16.22	71.12	41.79	40.22	16.22	71.12
Jukkal (SC)	25.64	21.95	14.01	60.28	25.64	21.95	14.01	60.28
Mulug (ST)	33.71	29.66	15.38	67.27	33.71	29.66	15.38	67.27
Amadalavalasa	39.38	38.26	16.07	50.25	39.38	38.26	16.07	50.25
Sircilla	26.13	20.87	14.99	66.97	25.91	19.95	14.47	66.94
Yellareddy	25.6	21.46	13.12	59.9	25.6	21.46	13.12	59.9
Karimnagar	26.18	19.44	14.37	63.78	26.18	19.44	14.37	63.78
Araku Valley (ST)	30.18	29.3	15.54	64.05	30.18	29.3	15.54	64.05
Bhupalpalle	32.27	28.87	15.49	64.88	32.27	28.87	15.49	64.88
Kamareddy	24.7	21.29	13.81	60.06	24.7	21.29	13.81	60.06
Manakondur (SC)	26.22	19.81	14.56	65.73	26.31	19.81	14.44	65.81
Gajapathinagaram	31.23	31.43	15.94	52.28	31.23	31.43	15.94	52.28
Huzurabad	26.37	20.52	14.9	64.74	26.28	20.36	14.91	64.86
Etcherla	38.61	38.48	16.2	55.09	38.58	37.97	16.21	54.43
Srikakulam	39.15	38.56	16.64	53.85	39.15	38.56	16.64	53.85
Narayankhed	29.74	40.04	24.86	70.1	30.13	40.14	25.31	71.06
Cheepurupalle	29.04	29.79	15.26	50.84	31.92	32.99	15.52	52.83
Husnabad	25.93	19.78	14.46	65.46	25.93	19.78	14.46	65.46
Siddipet	30.04	39.95	25.75	70.35	30.05	39.92	25.73	70.26
Dubbak	29.87	39.67	26.14	68.72	29.87	39.67	26.14	68.72
Parkal	32.72	28.8	15.57	67.32	32.47	28.53	15.81	67.93
Medak	30.7	41	26.95	69.93	30.7	41	26.95	69.93
Nellimarla	29.35	30.2	15.36	51.52	29.38	30.2	15.37	51.94
Srungavarapukota	28.75	29.58	16.34	55.26	28.75	29.58	16.34	55.26
Vizianagaram	29.87	30.31	15.64	50.32	29.87	30.31	15.64	50.32
Waradhanapet (SC)	32.79	28.57	15.36	65.97	33.03	28.73	15.27	66.52
Pinapaka (ST)	40.63	38.13	16.21	69.91	40.63	38.13	16.21	69.91
Paderu (ST)	30.5	27.37	15.75	66.96	30.5	27.37	15.75	66.96
Madugula	31.37	29.98	16.04	62.18	31.37	29.98	16.04	62.18
Narsampet	32.74	28.34	14.97	67.43	32.76	28.39	14.98	67.39
Andole (SC)	30.8	40.46	25.88	71.42	31.15	40.8	25.9	69.71
Ghanpur (Station) (SC)	33.21	28.87	15.04	66.54	32.27	28.3	15.16	64.87
Gajwel	29.6	40.15	26.56	71.92	29.6	40.15	26.56	71.92
Bhimili	29.8	29.41	16.15	56.67	29.85	29.37	16.16	56.9
Narsapur	30.29	38.89	25.62	68.66	30.29	38.89	25.62	68.66
Warangal West	32.78	28.25	15.04	67.78	32.78	28.25	15.04	67.78
Zahirabad (SC)	29.74	39.09	26.21	70.68	29.74	39.09	26.21	70.68
Warangal East	33.41	29.97	15.64	65.47	33.41	29.97	15.64	65.47
Rampachodavaram(ST)	25.52	29.62	18.29	57.05	25.52	29.62	18.29	57.05
Mahabubabad (ST)	33.91	29.55	16.1	67.81	33.91	29.55	16.1	67.81
Chodavaram	30.46	29.19	16.19	63.17	30.46	29.19	16.19	63.17
Pendurthi	30.13	28.74	15.99	62.73	29.79	28.49	15.88	65.47
Kothagudem	41.82	38.44	15.2	71.59	41.82	38.44	15.2	71.59
Alair	31.82	27.28	18.17	71.21	31.7	27.71	18.24	71.44
Patancheru	30.46	40.15	26.47	69.9	30.46	40.15	26.47	69.9
Palakurthi	32.35	28.41	15.12	66.26	32.35	28.41	15.12	66.26
Sangareddy	30.45	40.37	25.5	69.66	30.45	40.37	25.5	69.66
Anakapalle	30.98	29.91	16.4	62.75	30.98	29.91	16.4	62.75
Yellandu (ST)	41.89	39.52	15.7	69.79	41.89	39.52	15.7	69.79
Medchal	40.63	53.21	31.19	83.05	40.63	53.21	31.19	83.05
Narsipatnam	29.93	28.93	15.6	61.43	29.93	28.93	15.6	61.43
Visakhapatnam East	30.51	28.71	16.25	61.84	30.51	28.71	16.25	61.84
Visakhapatnam West	29.54	28.35	15.87	66.92	NA	NA	NA	NA
Gajuwaka	31.15	29.86	16.28	63.72	31.15	29.86	16.28	63.72
Vicarabad (SC)	39.7	53.99	33.11	81.65	39.7	53.99	33.11	81.65
Yelamanchili	31.07	30.54	16.26	64.36	31.07	30.54	16.26	64.36
Quthbullapur	36.84	46.33	29.36	72.4	36.91	46.53	29.43	72.91
Bhongir	31.99	27.6	17.59	71.08	32.11	27.38	17.43	70.92
Payakaraopet (SC)	30.6	29.34	15.78	65.63	30.6	29.34	15.78	65.63
Aswaraopeta (ST)	41.24	40.54	16.54	70.55	41.24	40.54	16.54	70.55
Dornakal (ST)	35.1	30.7	16.75	65.8	35.1	30.7	16.75	65.8
Malkajgiri	35.81	44.73	29.45	72.88	35.39	43.69	29.02	71.36
Wyra (ST)	42.84	39.39	15.67	70.05	42.84	39.39	15.67	70.05
Chevella (SC)	38.65	52.31	31.47	81.13	38.59	52.27	31.52	80.91
Serilingampally	39.43	54.4	32.78	82.37	39.43	54.4	32.78	82.37
Kukatpalle	32.57	37.79	25.36	62.32	32.98	38.76	25.75	64.48
Thungathurthi (SC)	31.74	27.81	18.04	70.66	31.74	27.81	18.04	70.66
Tuni	25.44	29.55	18.45	62.48	25.44	29.55	18.45	62.48
Uppal	37.75	49.19	31.26	76.79	37.75	49.19	31.26	76.79
Secunderabad Cantt. (SC	30.51	36.85	26.64	70.58	28.66	33.17	25.7	68.85
Tandur	37.63	50.59	30	80.39	37.63	50.59	30	80.39
Sanathnagar	30.15	34.08	24.89	61.53	30	33.77	24.78	60.88
Secunderabad	30.43	33.8	24.32	59.6	33.18	41.5	27.35	68.89
Amberpet	30.96	33.98	24.93	58.82	31.45	34.9	24.09	55.37
Polavaram (ST)	24.41	26.04	17.47	54.55	24.41	26.04	17.47	54.55
Jubilee Hills	31.67	34.69	24.18	61.88	31.67	34.69	24.18	61.88
Musheerabad	31.25	34.77	25.25	59.21	30.8	33.74	25.1	59.02
Prathipadu	25.13	29.86	18.31	58.04	25.13	29.86	18.31	58.04
Rajendranagar	41.18	54.99	32.46	80.6	41.18	54.99	32.46	80.6
Nampally	31.05	35.29	25.26	59.53	31.05	35.29	25.26	59.53
Khairatabad	31.77	33.15	24.43	55.55	31.71	33.18	24.38	55.78
Malakpet	30.49	33.81	24.16	60.92	30.47	33.83	24.22	61.24
Goshamahal	30.11	32.3	23.42	59.21	30.67	34.32	24.65	59.5
Ibrahimpatnam	40.66	54.3	32	80.57	40.38	53.92	31.59	81.27
Bahadurpura	31.38	34.73	25	57.72	31.95	34.99	25.25	55.62
Palair	41.27	39.04	15.23	70.01	41.26	39.05	15.23	70.05
Charminar	31.23	34.13	23.97	58.16	NA	NA	NA	NA
Khammam	41.87	39.98	16.6	69.88	42.33	40.23	17.01	69.4
Nakrekal (SC)	32.01	26.5	17.22	72.07	32.01	26.5	17.22	72.07
Lal Bahadur Nagar	39.65	53.72	31.58	82.25	34.34	41.45	26.92	66.96
Yakutpura	30.77	33.7	24.92	59.03	30.42	32.95	24.12	59.14
Munugode	31.39	27.29	17.44	72.63	31.39	27.29	17.44	72.63
Maheswaram	37.93	53.9	34	81.57	37.93	53.9	34	81.57
Suryapet	31.34	27.55	18.09	69.39	31.34	27.55	18.09	69.39
Sathupalle (SC)	41.84	38.91	15.36	70.59	41.84	38.91	15.36	70.59
Kodad	33.09	27.5	17.87	67.53	33.09	27.5	17.87	67.53
Jaggampeta	25.43	29.71	19.57	57.93	25.43	29.71	19.57	57.93
Kodangal	36.08	42.9	26.23	75.21	36.08	42.9	26.23	75.21
Shadnagar	36.66	43.91	25.38	74.1	36.72	44.08	25.49	74.42
Rajanagaram	26.13	30.24	18.1	55.23	26.13	30.24	18.1	55.23
Madhira (SC)	41.71	39.94	15.67	69.41	41.71	39.94	15.67	69.41
Pithapuram	24.65	30.25	19.31	55.62	24.65	30.25	19.31	55.62
Chintalapudi (SC)	23.73	24.98	17.92	53.49	23.73	24.98	17.92	53.49
Gopalapuram (SC)	23.87	25.61	17.08	55.4	24.23	24.88	16.97	52.84
Nalgonda	31.51	26.55	17.62	69.57	31.51	26.55	17.62	69.57
Peddapuram	25.62	28.71	17.99	56.26	25.62	28.71	17.99	56.26
Tiruvuru (SC)	39.97	36.39	20.41	56.86	39.97	36.39	20.41	56.86
Miryalaguda	31.51	27.27	18.19	69.84	31.51	27.27	18.19	69.84
Anaparthy	24.57	30.03	18.76	57.59	24.45	30.05	18.96	57.63
Rajahmundry City	25.64	29.89	17.75	56.5	25.64	29.89	17.75	56.5
Nuzvid	40.06	35.96	20.19	58.52	40.06	35.96	20.19	58.52
Kakinada Rural	24.94	29.7	18.48	55.07	24.96	29.71	18.47	55.18
Kalwakurthy	36.52	43.01	25.4	76.01	36.52	43.01	25.4	76.01
Jaggayyapeta	41.2	36.97	20.06	56.18	41.2	36.97	20.06	56.18
Huzurnagar	31.05	27.19	18.08	70.06	31.05	27.19	18.08	70.06
Devarakonda (ST)	32.32	26.79	17.61	68.02	32.32	26.79	17.61	68.02
Kothapeta	25.42	29.74	18.72	56.82	25.42	29.74	18.72	56.82
Nagarjuna Sagar	32.72	27.94	18.36	69.37	32.72	27.94	18.36	69.37
Mummidivaram	22.46	25.96	20.55	53.96	25.68	29.38	18.43	59.66
Narayanpet	36.53	42.32	25.82	76.59	36.53	42.32	25.82	76.59
Mylavaram	39.25	35.7	20.86	56.61	39.25	35.7	20.86	56.61
Mandapeta	24.78	29.89	18.81	58.58	24.99	30.04	18.21	58.16
Tadepalligudem	24.35	26.49	18.43	52.38	24.35	26.49	18.43	52.38
Kakinada City	25.6	29.98	18.16	58.94	NA	NA	NA	NA
Nidadavole	24.13	25.8	17.16	52.64	24.13	25.8	17.16	52.64
Mahbubnagar	36.43	43.57	26.4	73.8	36.43	43.57	26.4	73.8
Denduluru	23.37	25.67	17.02	49.3	23.15	25.65	17.06	48.87
Ungutur	24.3	25.26	16.98	50.88	24.14	25.87	17.04	52.23
Nandigama (SC)	39.93	36.12	19.97	58.75	39.93	36.12	19.97	58.75
Pedakurapadu	40.25	34.69	14.52	NA	40.25	34.69	14.52	NA
Tanuku	23.62	25.26	17.17	51.14	23.62	25.26	17.17	51.14
Achampet (SC)	36.3	43.03	25.38	75.86	36.3	43.03	25.38	75.86
Nagarkurnool	37.04	44.53	26.27	75.1	37.04	44.53	26.27	75.1
Makthal	36.36	44.08	27.39	73.93	36.36	44.08	27.39	73.93
Devarkadra	35.83	42.53	25.33	75.84	35.83	42.53	25.33	75.84
Eluru	24.37	25.63	16.84	53.45	24.37	25.63	16.84	53.45
Gurajala	40.2	34.14	15.67	56.97	39.95	33.7	14.45	53.59
Gannavaram	40.31	36.98	19.44	57	35.58	33.87	19.08	56.97
Gannavaram (SC)	24.37	29.04	18.53	57.74	24.46	29.17	18.56	57.17
Kaikalur	40.86	36.7	19.91	59.22	40.86	36.7	19.91	59.22
Achanta	23.91	25.41	17.3	49.52	24	25.48	17.08	51.49
Undi	24.09	25.5	17.86	54.68	24.12	25.53	17.98	54.68
Wanaparthy	37.13	43.72	25.72	75.65	37.13	43.72	25.72	75.65
Macherla	41.29	34.47	15.14	55.3	41.09	34.42	15.26	55.55
Amalapuram (SC)	25.38	29.99	18.25	55.65	25.21	29.74	18.13	55.97
Palacole	24.13	25.59	16.73	52.71	NA	NA	NA	NA
Vijayawada Central	39.25	34.55	19.05	61.81	39.25	34.55	19.05	61.81
Gudivada	39.77	36.68	20.53	57.19	39.77	36.68	20.53	57.19
Vijayawada West	40.23	35.52	19.56	60.06	40.23	35.52	19.56	60.06
Razole (SC)	24.61	29.6	18.6	54.53	NA	NA	NA	NA
Penamaluru	40.79	37.17	20.62	58.63	40.5	36.95	19.67	57.09
Vijayawada East	39.63	35.84	20.43	59.71	39.63	35.84	20.43	59.71
Mangalagiri	40.54	33.65	14.3	56.66	40.54	33.65	14.3	56.66
Sattenapalle	40.82	34.6	14.35	56.34	40.42	34.24	14.37	58.76
Narasapuram	23.56	24.37	16.35	57.78	23.65	25.1	16.88	53.56
Kollapur	35.34	43.28	26.1	74.66	35.34	43.28	26.1	74.66
Gadwal	37.22	42.91	25.4	75.15	37.57	43.25	25.37	75.1
Vinukonda	41.22	35.07	14.62	56.26	41.22	35.07	14.62	56.26
Guntur East	41	34.35	14.58	55.51	41.55	34.22	14.36	54.43
Ponnur	39.22	33.8	14.72	56.62	39.41	34.01	14.73	56.5
Tenali	40.16	32.86	13.94	52.22	40.16	32.86	13.94	52.22
Guntur West	41.24	34.92	14.34	54.64	40.16	34.73	14.98	58.25
Narasaraopet	40.56	33.65	14.42	53.98	40.56	33.65	14.42	53.98
Yerragondapalem (SC)	27.2	29.67	16.05	57.36	27.2	29.67	16.05	57.36
Chilakaluripet	40.84	33.93	14.83	59.44	40.84	33.93	14.83	59.44
Machilipatnam	40.15	35.76	20.34	54.93	40.15	35.76	20.34	54.93
Vemuru (SC)	40.97	34.72	14.43	58.17	40.97	34.72	14.43	58.17
Alampur (SC)	35.65	43.28	26	74.58	34.16	43.08	26.44	74.31
Avanigadda	41.04	37.42	19.82	58.33	41.04	37.42	19.82	58.33
Srisailam	34.89	34.95	16.58	76.43	34.89	34.95	16.58	76.43
Addanki	28	30.51	16.16	59.73	28	30.51	16.16	59.73
Nandikotkur (SC)	36.03	34.45	16.7	74.91	36.03	34.45	16.7	74.91
Repalle	40.9	34.47	14.74	56.79	40.9	34.47	14.74	56.79
Bapatla	39.6	33.44	14.36	55.77	39.6	33.44	14.36	55.77
Mantralayam	33.88	33.45	17.24	77.64	33.88	33.45	17.24	77.64
Darsi	26.83	28.75	15.56	53.48	26.83	28.75	15.56	53.48
Yemmiganur	35.41	34.22	17.01	72.02	35.41	34.22	17.01	72.02
Chirala	27.91	30.98	16.39	54.42	27.91	30.98	16.39	54.42
Kodumur (SC)	36.31	35.08	16.39	68.44	36.31	35.08	16.39	68.44
Kurnool	35.06	33.37	16.07	72.68	35.06	33.37	16.07	72.68
Panyam	34.38	33.44	16.69	74.39	34.38	33.44	16.69	74.39
Markapuram	27.82	31.01	16.45	56.83	27.82	31.01	16.45	56.83
Adoni	34.6	33.49	17.22	74.07	34.6	33.49	17.22	74.07
Giddalur	27.84	31.66	16	59.66	27.84	31.66	16	59.66
Santhanuthalapadu (SC)	28.46	31.6	16.63	57.28	28.46	31.6	16.63	57.28
Alur	32.96	33.47	16.45	72.93	32.96	33.47	16.45	72.93
Dhone	35.38	35.55	15.95	76.43	34.4	34.49	15.91	74.35
Kondapi (SC)	27.92	32.05	17.13	59.81	27.92	32.05	17.13	59.81
Ongole	28.1	31.5	16.55	60.1	28.1	31.5	16.55	60.1
Nandyal	35.03	33.78	16.35	73.73	34.78	33.55	16.78	74.28
Kanigiri	28.17	30.37	15.84	55.54	28.17	30.37	15.84	55.54
Banaganapalle	33.45	33.91	16.77	73.21	33.21	34.13	16.93	73.12
Allagadda	35.7	35.13	16.2	75.06	35.7	35.13	16.2	75.06
Kandukur	28.24	30.64	16.91	58.1	28.24	30.64	16.91	58.1
Guntakal	32.42	32.57	17.44	57.79	32.42	32.57	17.44	57.79
Badvel (SC)	29.98	31.91	16.94	66.16	29.98	31.91	16.94	66.16
Uravakonda	31.05	31.7	17.17	60.78	31.05	31.7	17.17	60.78
Tadpatri	31.09	31.44	17.58	58.19	31.09	31.44	17.58	58.19
Rayadurg	30.26	31.71	18.29	58.72	30.26	31.71	18.29	58.72
Udayagiri	29.17	28.37	15.84	62.31	29.17	28.37	15.84	62.31
Jammalamadugu	28.44	31.33	17.19	62.51	28.44	31.33	17.19	62.51
Mydukur	29.24	31.54	17.1	66.9	29.24	31.54	17.1	66.9
Kavali	29.09	26.75	15.28	63.05	29.09	26.75	15.28	63.05
Proddatur	29.48	31.75	17.35	65.03	29.48	31.75	17.35	65.03
Atmakur	28.84	27.22	15.47	62.34	28.84	27.22	15.47	62.34
Anantapur Urban	29.96	31.11	17.14	54.89	30	31.1	17.14	54.71
Raptadu	32.41	31.38	18.44	66.74	32.22	31.36	18.34	66.1
Pulivendla	29.27	31.7	17.12	62.79	29.27	31.7	17.12	62.79
Kalyandurg	30.66	31.4	17.27	62.68	30.66	31.4	17.27	62.68
Dharmavaram	31.4	32.22	17.56	59.36	31.4	32.22	17.56	59.36
Kamalapuram	29.78	30.68	16.31	59.98	29.78	30.68	16.31	59.98
Kovur	29.04	27.02	15.13	61.4	29.04	27.02	15.13	61.4
Sarvepalli	29.77	27.43	15.75	59.53	29.77	27.43	15.75	59.53
Venkatagiri	29.56	27.83	16.09	61.06	29.56	27.83	16.09	61.06
Kadapa	29.11	31.34	17.12	66.68	29.11	31.34	17.12	66.68
Rajampet	29.64	31.79	17.01	64.22	29.64	31.79	17.01	64.22
Nellore Rural	29.47	27.9	15.82	61.83	29.47	27.9	15.82	61.83
Puttaparthi	29.88	31.35	17.85	58.66	29.88	31.35	17.85	58.66
Kodur (SC)	30.13	32.25	17.46	61.8	30.13	32.25	17.46	61.8
Kadiri	31.37	30.09	17.57	59.55	31.37	30.09	17.57	59.55
Rayachoti	29.5	31.78	16.93	63.84	29.5	31.78	16.93	63.84
Penukonda	31.25	32.37	17.34	59.02	31.25	32.37	17.34	59.02
Madakasira (SC)	29.35	30.3	17.06	59.65	29.35	30.3	17.06	59.65
Gudur (SC)	30.02	26.89	15.24	60.55	30.02	26.89	15.24	60.55
Sullurpeta (SC)	29.63	27.71	15.46	61.42	29.63	27.71	15.46	61.42
Thamballapalle	34.92	33.17	15.92	65.6	34.92	33.17	15.92	65.6
Hindupur	29.74	30.72	17.56	58.02	29.74	30.72	17.56	58.02
Pileru	34.17	32.89	15.77	65.36	34.17	32.89	15.77	65.36
Srikalahasti	34.04	32.39	16.08	65.42	34.04	32.39	16.08	65.42
Chandragiri	34.06	32.98	16.73	66.95	34.06	32.98	16.73	66.95
Satyavedu (SC)	34.74	34.12	16.47	63.42	34.74	34.12	16.47	63.42
Tirupati	35.79	33.82	15.67	66.93	35.79	33.82	15.67	66.93
Punganur	33.64	32.22	15.94	65.79	33.64	32.22	15.94	65.79
Madanapalle	34.22	33.45	16.36	64.66	34.22	33.45	16.36	64.66
Nagari	34.91	33.27	16.44	64.33	35.01	33.46	16.25	64.41
Puthalapattu (SC)	35.46	32.64	15.97	64.65	35.46	32.64	15.97	64.65
Palamaner	33.88	32.76	16.02	66.1	33.88	32.76	16.02	66.1
Kuppam	34.61	33.43	16.06	65.25	34.61	33.43	16.06	65.25
Anini	34.05	28.97	22.43	42.51	34.05	28.97	22.43	42.51
Tuting-Yinkgkiong	23.99	16.6	20.14	37.44	23.99	16.6	20.14	37.44
Mechuka	29.08	21.76	19.27	58.55	30.77	22.45	18.8	54
Rumgong	28.08	21.09	18.15	65.25	28.08	21.09	18.15	65.25
Mariyang-Geku	24.11	16.64	20	37.4	24.02	16.71	20.13	37.3
Dambuk	28.23	16.26	18.13	41.91	28.21	16.27	18.14	41.92
Roing	28.96	15.72	17.74	40.22	28.96	15.72	17.74	40.22
Nacho	37.34	25.21	16.91	32.41	37.34	25.21	16.91	32.41
Hauyuliang	31.05	18.44	15.42	41.05	31.05	18.44	15.42	41.05
Pangin	26.45	19.59	22.26	55.87	26.45	19.59	22.26	55.87
Tezu	28.31	13.09	11.47	34.71	28.31	13.09	11.48	34.7
Taliha	36.97	25.02	17.01	38.88	36.84	24.97	17.04	38.76
Liromoba	29.46	21.97	18.3	59.15	29.46	21.97	18.3	59.15
Mebo	27.04	18.95	20.81	52.72	27.83	17.78	19.66	45.98
Koloriang	26.64	16.33	18.84	44.23	29.47	16.3	18.09	40.78
Along West	28.42	21.05	17.73	61.73	NA	NA	NA	NA
Tali	26.56	16.37	18.72	46.52	26.6	16.11	17.77	47.82
Pasighat East	26.63	19.25	21.23	51.97	26.47	18.95	21.02	50.37
Along East	28.09	21.26	18.15	59.64	28.1	21.26	18.16	59.65
Daporijo	36.28	25.2	16.64	36.03	36.32	25.28	16.59	36.05
Damporijo	37.5	25.7	16.89	36.3	37.5	25.7	16.89	36.3
Basar	29.03	22.15	18.48	59.8	28.93	21.95	18.33	60.25
Pasighat West	26.41	19.44	21.71	54.57	26.41	19.44	21.71	54.57
Nari-Koyu	26.58	19.08	20.84	54.44	26.1	19.2	20.87	53.28
Chowkham	28.42	13.19	11.24	35.05	28.42	13.19	11.24	35.05
Namsai	28.04	12.93	11.42	33.67	28.04	12.93	11.42	33.68
Nyapin	26.13	15.99	18.12	45.68	26.13	15.99	18.12	45.68
Raga	31.11	19.26	14.41	44.7	32.08	20.3	15.04	42.56
Palin	26.57	16.23	17.47	42.99	26.57	16.24	17.52	42.94
Likabali	31.81	25.27	18.39	56.93	28.39	22.34	18.64	60.48
Bordumsa-Diyum	30.64	19.91	20.01	43.4	30.55	19.77	20	43.34
Bameng	37.28	17.26	15.49	32.3	36.97	17.29	15.45	32.66
Miao	30.23	19.31	19.91	43.12	30.44	19.61	19.88	43.27
Chayangtajo	35.9	16.4	15.15	31.05	35.97	16.48	14.53	31.15
Lekang	28.31	13.05	11.11	34.47	28.31	13.05	11.11	34.47
Mukto	22.46	11.78	15.94	28.22	22.46	11.78	15.94	28.22
Yachuli	26.41	14.86	13.56	49.39	26.41	14.87	13.56	49.39
Lumla	23.15	11.98	16.01	28.36	23.15	11.98	16.01	28.36
Dirang	25.14	18.3	13.85	53.37	25.14	18.3	13.85	53.37
Bomdila	24.43	18.03	13.66	51.99	24.4	18.02	13.71	52.15
Tawang	22.69	12.08	16.11	29.28	22.69	12.08	16.11	29.28
Ziro-Hapoli	26.65	14.9	12.59	48.17	26.64	14.91	12.59	48.18
Nampong	30.73	20.17	20.56	44.99	30.73	20.17	20.56	44.99
Sagalee	33.69	21.62	16.65	32.07	33.69	21.62	16.65	32.07
Doimukh	33.95	21.2	16.19	31.37	33.94	21.2	16.2	31.32
Changlang North	30.84	19.85	20.03	43.05	30.81	19.91	20.01	43.75
Seppa East	35.49	17.01	14.88	30.41	35.49	17.01	14.89	30.39
Changlang South	30.02	17.9	18.03	46.05	30.02	17.9	18.03	46.05
Seppa West	36.79	17.75	15.56	34.75	36.83	17.76	15.56	34.99
Namsang	26.4	12.69	11.64	48.62	27.38	14.09	13.42	46.41
Thrizino-Buragaon	24.58	18.08	13.84	52.39	24.58	18.08	13.84	52.39
Pakke-Kasang	35.5	17.02	15.05	33.34	35.5	17.02	15.05	33.34
Khonsa East	26.18	12.98	12.36	52.75	26.44	12.76	11.82	53.92
Kanubari	26.17	12.49	11.43	50.94	26.17	12.49	11.43	50.94
Borduria- Bagapani	26.49	12.76	11.89	48.47	26.44	12.83	12	47.57
Itanagar	32.71	21.17	16.64	32.06	32.71	21.17	16.64	32.06
Kalaktang	25.52	18.42	13.95	56.36	25.79	18.51	13.88	56.65
Khonsa West	26.71	12.68	11.59	49.91	26.73	12.66	11.58	49.8
Longding-Pumao	27.02	13.11	11.47	49.2	26.99	13.1	11.49	49.37
Pongchou-Wakka	27.59	12.81	11.4	52.72	27.59	12.81	11.4	52.72
Ramnagar (SC)	48.9	46.11	20.66	69.85	48.9	46.11	20.66	69.85
Valmiki Nagar	47.51	44.93	21.22	69.73	47.51	44.93	21.22	69.73
Sikta	49.71	46.17	21.23	67.76	49.71	46.17	21.23	67.76
Bagaha	47.9	43.51	21.13	68.61	49.41	44.36	21.94	69.86
Narkatiaganj	49.51	45.36	22.17	69.09	49.03	44.94	21.88	68.82
Lauriya	49.87	45.94	21.93	67.96	49.87	45.94	21.93	67.96
Raxaul	48.53	51.79	30.39	60.53	48.62	51.49	29.88	60.52
Chanpatia	47.89	44.44	22.01	68.59	47.89	44.44	22.01	68.59
Sugauli	48.91	51.87	29.01	62.43	48.91	51.87	29.01	62.43
Narkatia	50.38	50.3	27.08	63.75	50.38	50.3	27.08	63.75
Parihar	49.06	46.14	23.87	68.35	48.85	46.1	23.99	68.45
Dhaka	50.23	52.36	28.51	62.94	50.23	52.36	28.51	62.94
Nautan	47.65	43.58	22.42	67.99	47.65	43.58	22.42	67.99
Bettiah	48.21	45.71	22.59	69.39	48.21	45.71	22.59	69.39
Bathnaha (SC)	49.49	46.56	24.58	68.57	49.92	46.84	24.19	67.89
Motihari	49.6	51.7	28.24	59.97	49.6	51.7	28.24	59.97
Riga	48.74	46.59	24.94	67.82	48.78	46.56	24.74	66.91
Harsidhi (SC)	50.15	51.49	28.54	61.61	50.31	50.05	28.22	62.31
Khajauli	43.8	41.13	21.28	61.74	43.8	41.13	21.28	61.74
Harlakhi	46.09	43.03	20.9	67.95	45.18	40.8	20.02	66.86
Sursand	47.48	45.89	25.09	68.73	47.58	46.07	25.01	69.12
Sheohar	49.01	47.11	24.56	61.81	49.03	47.24	24.73	61.76
Sitamarhi	48.3	45.26	23.32	69.71	48.55	45.23	23.29	70.41
Thakurganj	50.97	44.99	17.46	62.93	51.01	44.98	17.51	63.03
Babubarhi	45.44	41.62	20.33	64.76	45.44	41.62	20.33	64.76
Narpatganj	41.92	44.82	24.99	55.56	42.64	44.57	24.71	57.08
Bajpatti	48.2	45.15	24.54	68.3	48.2	45.15	24.54	68.3
Madhuban	51.16	53.14	27.97	63.44	51.16	53.14	27.97	63.44
Kuchaikote	44.49	41.99	20.38	65.66	44.99	42.51	20.59	64.89
Bhorey (SC)	45.54	43.14	20.41	64.8	45.31	42.91	20.25	65.29
Gopalganj	44.68	42.55	20.5	65.28	44.58	42.73	20.58	66.35
Laukaha	45.35	41.1	19.7	67.28	45.35	41.1	19.7	67.28
Chhatapur	46.16	41.74	23.1	64.81	46.13	41.74	23.16	64.96
Kalyanpur	50.23	51.29	25.84	61.95	48.64	50.55	28.38	60.54
Belsand	47.4	48.02	25.22	69.26	47.4	48.02	25.22	69.26
Benipatti	44.96	40.76	19.97	67.97	44.99	41.33	19.87	68.16
Pipra	48.54	51.13	28.07	61.53	49.1	51.18	27.33	61.64
Kishanganj	49.9	43.5	17.37	65.59	49.55	43.27	17.18	65.66
Kesaria	50.08	52.09	28.77	61.33	50.14	51.36	27.91	61.59
Runnisaidpur	49.43	44.88	23.57	67.84	49.37	44.18	22.41	65.4
Bahadurganj	48.89	43.41	17.28	64.08	48.96	43.47	17.28	64
Sikti	42.15	45.11	25.04	60.5	42.15	45.11	25.04	60.5
Nirmali	46.62	42.39	22.89	64.32	46.69	42.21	22.72	64.1
Hathua	45.23	42.22	20.19	66.05	45.38	42.05	20.1	65.51
Barauli	45.37	42.09	19.65	64.72	45.44	42.12	19.65	64.53
Rajnagar (SC)	43.48	39.36	21.74	69.54	43.53	39.56	21.01	67.84
Forbesganj	42.29	45.36	25.22	55.49	42.36	45.36	25.12	55.04
Jale	56.14	49.37	21.91	63.33	54.75	48.99	21.71	64.59
Baikunthpur	46.53	43.65	19.99	64.83	46.8	44.26	20.25	64.26
Phulparas	44.96	41.72	20.47	63.93	45.41	42.83	20.72	66.43
Bisfi	49.69	45.57	20.71	65.73	NA	NA	NA	NA
Triveniganj (SC)	47.26	43.52	22.7	66.12	46.91	43.64	23	66.09
Aurai	50.68	44.87	18.91	66.59	50.68	44.87	18.91	66.59
Araria	41.69	44.49	24.73	56.44	41.69	44.49	24.73	56.44
Madhubani	45.18	41.49	20.01	65.05	44.97	41.12	19.95	64.8
Jhanjharpur	44.81	41.98	20.17	66.96	44.13	40.1	19.87	64.18
Minapur	50.18	44.06	19.81	66.03	50.18	44.06	19.81	66.03
Pipra Supaul	46.17	41.84	21.66	63.38	46.17	41.84	21.66	63.38
Siwan	52.47	42.9	19.42	67.43	51.99	44.75	19.62	66.5
Barharia	50.85	43.13	18.22	68.61	51.46	42.8	18.44	68.89
Ziradei	52.36	45.05	17.14	67.59	52.25	45.84	18.62	67.88
Supaul	46.09	41.61	22.37	63.29	46.03	41.52	22.32	63.05
Keoti	53.74	48.13	21.68	61.19	53.74	48.13	21.68	61.19
Baruraj	52.48	44.81	19.05	64.07	52.48	44.81	19.05	64.07
Sahebganj	50.88	44.24	19.3	63.96	50.96	44.33	19.31	63.95
Jokihat	40.29	42.71	24.19	53.33	40.29	42.71	24.19	53.33
Goriakothi	51.01	43.87	18.75	65.91	50.49	43.56	18.48	65.04
Bochaha (SC)	51.05	44.69	19.62	62.54	51.18	44.74	19.36	62.32
Darbhanga Rural	54.83	50.54	21.33	60.48	54.43	50.25	21.57	60.51
Gaighat	50.97	46.01	19.55	64.97	50.87	45.74	19.79	64.77
Kanti	51.39	43.94	18.36	65.3	51.39	43.94	18.36	65.3
Darbhanga	54.74	48.44	21.7	62.37	54.74	48.44	21.7	62.37
Alinagar	54.03	48.68	21.1	61.21	54.28	49.75	21.32	60.87
Raniganj (SC)	42.37	45.33	24.25	54.68	42.3	45.33	24.22	55.11
Darauli (SC)	51.53	44.57	18.75	68.72	51.47	44.47	18.76	68.79
Taraiya	48.19	47.26	23.24	69.14	48.19	47.26	23.24	69.14
Raghunathpur	50.95	42.58	17.84	66.38	50.9	42.9	17.81	65.98
Baniapur	46.08	48.35	24.31	72.51	48.53	46.84	22.25	70.69
Amour	50.74	46.91	21.74	71.04	50.58	46.76	21.18	70.85
Bahadurpur	54.97	49.54	20.96	63.48	55.28	49.97	20.84	62.71
Benipur	53.11	47.77	20.49	63.55	53.11	47.77	20.49	63.55
Maharajganj	51.32	43.05	18.8	66.67	51.18	42.93	18.7	66.44
Paroo	49.54	43.58	18.74	63.19	49.34	43.39	18.82	63.38
Madhepura	42.99	39.73	22.51	64.89	42.93	39.75	22.71	64.9
Muzaffarpur	51.38	44.61	18.75	60.77	51.43	44.69	18.76	60.5
Singheshwar (SC)	43.58	40.97	23.39	66.11	43.58	40.86	23.19	66
Daraundha	50.65	43.06	18.26	65.5	51.04	43.23	18.24	66.32
Hayaghat	55.82	50.83	21.73	62.16	55.84	51.01	21.75	62.06
Kurhani	50.37	42.62	18.25	65.93	50.38	43.23	18.33	64.62
Mahishi	48.76	47.38	23.3	67.23	48.75	47.39	23.49	67.65
Kalyanpur (SC)	51.1	50.51	24.23	57.74	51.1	50.51	24.23	57.74
Gaura Bauram	55	50.34	21.85	61.08	55.19	49.43	21.94	61.69
Sakra (SC)	51.4	44.29	18.5	65.99	51.4	44.29	18.5	65.99
Ekma	47.51	45.74	23.1	68.74	47.61	45.83	23.02	68.6
Kasba	50.35	46.95	20.89	70.48	50.35	46.95	20.89	70.48
Banmankhi (SC)	50.17	45.95	21.69	70.98	50.17	45.95	21.69	70.98
Vaishali	48.88	46.43	22.32	63.76	48.88	46.43	22.32	63.76
Amnour	47.1	46.07	24.06	68.75	47.02	46.27	24.16	68.64
Baisi	50.5	45.07	20.34	71.25	50.88	45.92	21.87	71.58
Manjhi	45.69	44.2	23.31	69.38	45.86	44.35	23.34	69.39
Warisnagar	52.33	48.75	23.44	58.38	52.33	48.75	23.44	58.38
Marhaura	47.35	47.54	24.88	67.24	47.64	46.55	22.85	64.4
Samastipur	51.85	48.15	23.27	58.94	51.83	48.31	23.3	59.61
Bihariganj	44.22	40.14	21.55	64.41	44.22	40.14	21.55	64.41
Dhamdaha	53.01	48.49	20.59	70.42	53.01	48.49	20.59	70.42
Saharsa	49.85	47.36	22.58	67.59	49.58	47.28	22.56	67.53
Balrampur	45.39	46.24	22.35	62.81	45.39	46.24	22.35	62.81
Mahua	50.18	45.61	20.75	65.95	50.26	45.73	20.87	66.47
Rosera (SC)	51.72	50.47	24.34	58.23	51.26	49.31	24.01	58.82
Lalganj	49.55	46.58	21.13	64.72	49.55	46.58	21.13	64.72
Patepur (SC)	50.1	46.09	21.13	67	49.5	45.75	20.73	67.85
Kusheshwar Asthan (SC)	53.83	47.82	21.46	63.19	53.83	47.82	21.46	63.19
Parsa	47.22	45.37	22.11	70.73	47.38	45.49	22.06	71.03
Morwa	52.18	49.15	22.85	55.66	52.18	49.15	22.85	55.66
Simri Bakhtiarpur	48.53	46.83	23	68.05	48.56	46.85	22.91	67.86
Sonbarsha (SC)	50.44	48.04	22.04	71.14	50.48	47.99	22.02	71.28
Purnia	51.37	46.43	21.27	67.1	51.37	46.43	21.27	67.1
Garkha (SC)	48.66	50.63	25.25	63.58	48.66	50.63	25.25	63.58
Hasanpur	52.05	48.36	23.09	61.37	52.87	49.32	23.12	61.64
Ujiarpur	50.08	47.47	22.34	61.26	50.08	47.47	22.34	61.26
Chapra	47.87	46.72	23.98	69.77	47.87	46.72	23.98	69.77
Rupauli	51.79	46.88	20.25	71.9	49.82	45.88	20.69	70.26
Sarairanjan	51.18	47.58	22.45	59.95	51.12	47.43	22.35	59.59
Kadwa	43.02	42.94	23.13	59.97	43.02	42.94	23.13	59.97
Bibhutipur	52.32	49.55	24.8	58.4	52.32	49.55	24.8	58.4
Raja Pakar (SC)	49.3	47.18	22.46	65.46	49.77	45.31	20.87	63.78
Cheria Bariarpur	51.66	44.51	18.38	67	51.37	44.7	18.4	68.18
Hajipur	49.75	45.85	20.7	64.73	49.78	46.2	20.63	64.63
Sonepur	48.71	47.45	23.97	67.54	48.71	47.45	23.97	67.54
Mahnar	50.61	46.17	20.46	63.64	50.7	46.32	20.76	63.9
Korha (SC)	45.64	44.72	23.3	62.29	45.64	44.72	23.3	62.29
Katihar	44.38	44.97	23.16	63.81	44.38	44.97	23.16	63.81
Alauli (SC)	46.93	43.78	19.66	62.84	46.93	43.78	19.66	62.84
Bakhri (SC)	51.49	45	18.5	65.87	51.8	44.7	18.43	65.27
Brahampur	45.45	42.32	21.03	63.46	45.41	42.37	21.1	63.07
Pranpur	42.75	43.72	22.06	63.63	42.75	43.72	22.06	63.63
Danapur	51.85	47.96	21.11	71.48	51.9	47.92	21.22	71.61
Barhara	46.01	42.76	22.14	64.84	45.71	43.19	22.43	63.76
Alamnagar	44.22	39.98	21.97	65.47	43.79	39.73	22.28	65.13
Maner	50.49	47.39	20.46	70.28	50.17	47.06	20.49	69.93
Raghopur	50.42	46.51	20.87	60.06	50.44	46.61	20.92	59.76
Shahpur	45.73	42.46	22.48	62.32	45.56	42.39	22.51	62.59
Buxar	44.66	43.5	21.96	61.07	44.67	43.46	21.94	61.12
Beldaur	47.99	42.51	18.79	64.78	48.12	42.3	19.17	65
Bachhwara	52.18	45.43	19.03	70.05	51.39	45.3	18.65	67.99
Mohiuddinnagar	51.88	48.92	23.68	55.84	52.2	47.79	22.63	60.23
Digha	50.63	47.09	20.27	72.56	50.63	47.09	20.27	72.56
Khagaria	47.96	43.16	19.72	63.69	47.89	43.28	19.75	64.36
Barari	44.31	45.23	22.96	62.5	44.31	45.23	22.96	62.5
Arrah	45.9	44.45	22.29	64.24	46.31	43.65	21.88	65.78
Bankipur	50.72	47.1	20.89	69.63	50.45	47.02	21.27	68.69
Patna Sahib	51.65	46.93	20.23	70.8	51.61	46.85	20.2	70.81
Kumhrar	52.16	47.68	21.24	64.95	50.55	48.1	21.78	66.38
Sandesh	44.24	42.34	23.35	65.72	44.26	42.38	23.39	65.77
Fatuha	53.78	51.32	21.39	70.55	53.57	51.07	21.31	70.46
Begusarai	51.68	44.67	18.16	66.06	51.11	44.39	18.38	67.01
Phulwari (SC)	51.55	47.24	20.55	69.84	51.58	47.18	20.56	69.88
Dumraon	44.48	42.4	21.01	59.2	44.42	42.3	20.83	59.49
Manihari (ST)	44.61	45.15	23.39	62.39	44.61	45.15	23.39	62.39
Gopalpur	50	47.02	21.11	62.02	50.42	46.95	20.86	63.68
Bikram	50.94	46.75	20.75	70.33	50.94	46.75	20.75	70.33
Rajpur (SC)	44.95	42.98	21.57	61.79	45.52	43.86	22.3	63.26
Teghra	52.02	44.48	18.44	68.29	52.48	45.27	18.92	67.82
Mokama	51.02	47.1	21.18	70.17	51.02	47.1	21.18	70.17
Jagdishpur	45.53	43.31	22.28	65.87	45.53	43.31	22.28	65.87
Barh	51.68	47.81	20.83	71.53	51.74	47.83	20.81	71.65
Bihpur	48.66	45.06	21.01	58.9	48.66	45.06	21.01	58.9
Sahebpur Kamal	52.96	46.15	18.84	65.15	52.96	46.15	18.84	65.15
Munger	44.13	37.86	20.56	58.98	44.54	38.26	20.28	59.6
Bakhtiarpur	51.59	47.53	20.87	71.29	51.61	47.62	20.91	71.23
Parbatta	48.25	43	19.35	65.03	48	43.02	19.23	64.61
Matihani	51.95	45.23	18.41	68.9	52.08	45.23	18.33	68.31
Pirpainti (SC)	51.39	47.2	22.04	63.26	50.41	46.86	22.58	62.26
Agiaon (SC)	43.42	42.78	22.81	65.92	43.42	42.78	22.81	65.92
Harnaut	47.31	40.38	15.93	62.24	47.58	40.78	16.22	63.28
Masaurhi (SC)	51.25	46.98	20.39	70.28	51.25	46.98	20.39	70.28
Hilsa	47.51	40.55	16.13	61.63	47.51	40.55	16.13	61.63
Paliganj	51.99	45.33	18.56	69.6	51.99	45.33	18.56	69.6
Jamalpur	43.25	38.17	21.25	58.39	43.5	37.66	20.59	57.7
Ramgarh	49.4	40.85	18.92	62.19	49.37	40.96	19.01	62.8
Asthawan	47.19	39.39	16.23	62.11	48.41	42.85	20.97	63.35
Lakhisarai	40.94	42.87	27.33	62.62	40.95	42.75	27.15	62.71
Dinara	46.41	44.69	22.66	59.22	46.41	44.69	22.66	59.22
Nathnagar	51.57	47.38	22.05	58.78	51.59	47.84	22.13	59.81
Biharsharif	47.65	40.31	15.54	60.08	47.65	40.31	15.54	60.08
Kahalgaon	50.88	48.02	22.27	60.32	51.15	48.01	21.97	59.7
Sultanganj	49.64	46.42	22.12	61.88	49.64	46.42	22.12	61.88
Suryagarha	42.48	44.07	27.16	62.25	42.39	44.07	27.24	62.43
Bhagalpur	50.67	47.58	23.64	60.77	50.67	47.58	23.64	60.77
Tarari	43.8	42.43	22.58	66	43.8	42.43	22.58	66
Nalanda	46.23	41.37	16.15	62.41	46.69	41.09	15.89	62.66
Jehanabad	50.75	46.49	22.67	70.22	50.87	46.55	22.62	70.19
Ghosi	49.32	45.09	22.42	69.36	49.31	45.08	22.44	69.33
Arwal	52.24	40.83	14.36	65.81	52.28	40.81	14.35	65.72
Islampur	46.93	40.52	15.94	63.32	46.93	40.52	15.94	63.32
Barbigha	48.37	45.43	26.26	61.87	48.33	45.43	26.33	61.66
Kargahar	46.62	45.53	22.9	64.84	47.39	43.89	20.97	62.44
Karakat	47.12	46.13	23.06	62.54	47.12	46.13	23.06	62.54
Mohania (SC)	48.85	40.21	18.29	60.94	48.67	39.96	18.33	60.57
Kurtha	52.77	40.89	14.54	65.57	52.75	40.91	14.56	65.64
Sheikhpura	47.71	45.41	25.8	60.68	47.71	45.41	25.8	60.68
Tarapur	44.77	38.64	20.56	58.54	44.46	38.14	20.5	58.57
Rajgir (SC)	47.38	41.41	16.21	62.07	47.26	42.66	18.88	62.07
Makhdumpur (SC)	50.94	45.31	20.75	66.66	50.29	46.03	22.48	68.37
Chainpur	49.22	41.52	18.44	59.55	49.4	41.55	18.44	59.69
Jamui	41.64	35.35	16.13	67.48	42.35	35.73	16.04	66.9
Amarpur	50.44	47.52	22.08	64.1	50.44	47.52	22.08	64.1
Dhauraiya (SC)	48.7	46.67	21.36	66.23	48.82	46.92	21.11	66.36
Bhabua	49.49	41.32	18.46	59.01	49.22	41.45	19.17	60.16
Nokha	47.14	44.46	23.15	61.83	47.14	44.46	23.15	61.83
Warsaliganj	51.19	43.19	15.16	60.89	51.17	43.18	15.17	60.89
Obra	45.44	48.55	25.45	68.52	45.75	48.68	25.3	68.07
Goh	45.95	47.83	24.54	65.64	45.75	47.58	24.54	65.83
Belhar	48.8	46.45	20.61	66.83	48.59	45.91	20.68	65.55
Jhajha	42.88	36.09	16.36	66.14	42.83	36.13	16.39	66.1
Atri	54.24	44.39	14.75	60.72	54.57	44.72	14.84	60.05
Tikari	54.18	43.52	14.64	56.73	54.08	43.61	14.72	56.46
Belaganj	54.7	44.13	14.7	56.42	53.51	43.09	14.63	60.25
Dehri	46.31	44.23	22.22	59.41	46.18	43.98	22.31	61.02
Sikandra (SC)	43.12	37.02	16.36	63.89	42.95	37	16.52	63.67
Nawada	51.98	44.4	15.48	64.22	51.98	44.4	15.48	64.22
Banka	49.29	46.79	21.54	66.69	49.17	46.64	21.66	66.59
Chenari (SC)	47.04	44.06	23.24	62.82	47.02	42.62	21.28	61.42
Sasaram	46.7	44.58	23.23	60.28	47.56	45.38	23.74	59.6
Nabinagar	45.53	48.33	25.04	66.85	45.53	48.33	25.04	66.85
Gobindpur	51.46	44.21	15.54	61.11	51.48	44.24	15.53	61.12
Katoria (ST)	49.63	46.57	21.64	67.65	49.63	46.57	21.64	67.65
Hisua	51.73	44.13	15.64	64.32	52.06	44.02	15.56	62.94
Wazirganj	52.02	42.76	14.31	57.42	52.02	42.76	14.31	57.42
Rafiganj	45.79	48.71	25.26	65.35	45.79	48.71	25.26	65.35
Aurangabad	46.85	48.51	24.92	68.72	46.85	48.51	24.92	68.72
Gurua	53.72	44.39	14.81	59.04	53.72	44.39	14.81	59.04
Rajauli (SC)	51.96	44.21	15.26	63.05	51.35	43.34	14.98	64.87
Gaya Town	53.39	42.63	13.88	57.54	53.39	42.63	13.88	57.54
Chakai	41.94	36.74	17.42	67.05	42.25	35.81	15.96	66.24
Bodh Gaya (SC)	54.62	42.79	14.35	59.96	54.62	42.79	14.35	59.96
Barachatti (SC)	53.26	43.62	15.58	59.56	53.26	43.62	15.58	59.56
Kutumba (SC)	46.72	47.86	24.2	65.28	46.72	47.86	24.2	65.28
Sherghati	55.95	46.24	15.39	57.93	55.95	46.24	15.39	57.93
Imamganj (SC)	54.53	44.14	15.48	58.21	54.53	44.14	15.48	58.21
Kochadhaman	50.78	44.21	17.78	64.39	50.78	44.2	17.79	64.44
Ramanujganj (ST)	37.83	41.26	27.43	54.62	37.83	41.26	27.43	54.62
Pratappur (ST)	37.43	40.69	28.3	52.51	37.43	40.69	28.3	52.51
Bharatpur-Sonhat (S	42.95	40.92	25.33	58.35	43.05	40.97	25.29	58.45
Bhatgaon	36.97	40.84	28.61	51.91	38.09	40.67	27.83	53.96
Samri (ST)	37.17	40.33	26.39	46.26	37.17	40.33	26.39	46.26
Baikunthpur	42.71	40.84	25.69	59.06	42.49	40.83	25.84	58.52
Premnagar	37.07	40.66	28.94	53.37	37.07	40.66	28.94	53.37
Lundra (ST)	36.77	40.45	29.16	51.52	36.77	40.45	29.16	51.52
Manendragarh	43.11	41.1	25.55	58.94	43.07	41.14	25.55	59.06
Jashpur (ST)	38.92	47.73	27.43	66.93	38.92	47.73	27.43	66.93
Ambikapur	36.83	40.32	28.1	50.92	36.83	40.32	28.1	50.92
Marwahi (ST)	41.49	47.82	30.06	67.82	41.49	47.82	30.06	67.82
Sitapur (ST)	36.83	39.61	28.32	50.42	36.83	39.61	28.32	50.42
Pali-Tanakhar (ST)	34.68	35.86	22.27	50.73	34.59	35.65	22.1	51.03
Kunkuri (ST)	39.88	47.75	28.5	71	40.03	47.87	28.48	71.67
Pathalgaon (ST)	39.92	48.26	28.17	73.19	39.83	48.25	28.15	73.08
Kota	43.6	49.5	30.2	68.28	43.6	49.5	30.2	68.28
Rampur (ST)	34.04	36.07	22.26	51.45	34.01	35.99	22.19	51.46
Lormi	41.32	49.81	32.07	68.86	41.32	49.81	32.07	68.86
Lailunga (ST)	37.26	37.61	24.36	54.72	37.07	37.54	24.52	54.99
Katghora	34.45	35.1	21.99	50.82	34.51	35.18	22.13	50.45
Kawardha	38.51	37.01	18.18	47.16	38.65	37.15	18.18	47.49
Korba	34.65	35.11	21.84	52.01	34.77	35.19	21.9	52.08
Beltara	42.17	49.5	31.29	66.18	42.17	49.5	31.29	66.18
Masturi (SC)	42.36	49.65	31.03	68.05	42.36	49.65	31.03	68.05
Takhatpur	42.67	49.13	30.31	67.92	42.72	49.14	30.33	68.16
Akaltara	34.31	33.5	20.16	47.01	34.31	33.5	20.16	47.01
Dharamjaigarh (ST)	36.54	37.86	25.05	54.49	36.57	37.9	25.02	54.37
Kharsia	37.25	37.9	25.26	55.54	37.21	37.91	25.33	55.57
Mungeli (SC)	41.41	49.2	32.38	69.55	41.23	49.2	32.49	69.24
Sakti	33.82	34.51	21.14	46.92	33.76	34.6	21.34	47.38
Bilaspur	41.96	49.37	33.6	68.13	41.96	49.37	33.6	68.13
Janjgir-Champa	34.24	33.92	20.87	49.84	34.7	33.01	20.17	48.91
Bilha	41.79	48.15	30.68	68.17	41.79	48.15	30.68	68.17
Nawagarh (SC)	31.71	33.21	24.41	48.73	31.71	33.21	24.41	48.73
Pandariya	38.72	37.6	18.49	47.82	38.22	37.26	18.83	47.59
Jaijaipur	33.88	33.54	20.38	48.83	33.87	33.56	20.37	48.88
Chandrapur	33.72	33.66	20.17	48.1	33.64	33.55	20.06	48.14
Pamgarh (SC)	33.88	34.02	20.67	47.45	33.94	34.02	20.71	47.93
Raigarh	37.49	37.24	24.37	57.65	37.33	37.11	24.06	56.14
Saja	31.84	33.34	23.89	46.75	31.77	33.29	23.93	46.81
Bhatapara	32.54	34.12	24.89	46.73	32.54	34.12	24.89	46.73
Khairagarh	33.39	37.37	24.36	50.16	33.39	37.37	24.36	50.16
Bemetara	31.95	34.22	24.6	48.52	31.95	34.22	24.6	48.52
Baloda Bazar	34.97	34.44	24.91	46.21	34.97	34.44	24.91	46.21
Kasdol	34.95	35.29	24.67	48.23	34.95	35.29	24.67	48.23
Sarangarh (SC)	37.82	38.31	25.07	55.68	37.35	37.97	25.02	55.81
Bilaigarh (SC)	33.72	33.5	24.68	42.58	33.72	33.5	24.68	42.58
Saraipali (SC)	47.63	44.61	24.64	53.14	47.7	44.7	24.68	53.1
Basna	46.12	44.78	25.5	52.6	46.02	44.76	25.57	52.62
Dharsiwa	34.01	33.44	24.22	43.68	34.01	33.44	24.22	43.68
Dongargarh (SC)	33.21	36.22	23.35	50.39	33.21	36.22	23.35	50.39
Arang (SC)	33.98	34.26	25.46	45.47	33.98	34.26	25.46	45.47
Mahasamund	45.5	44.03	24.87	54.42	45.5	44.03	24.87	54.42
Ahiwara (SC)	31.73	33.24	24.5	46.56	31.73	33.24	24.5	46.56
Raipur Rural	34.34	34.02	24.66	42.97	34.28	33.97	24.77	43.02
Patan	31.94	33.24	24.16	47.39	31.94	33.24	24.16	47.39
Dongargaon	33.45	37.51	25.11	48.67	33.45	37.51	25.11	48.67
Raipur City North	32.7	34.45	27.99	43.58	31.96	34.47	28.42	44.15
Durg-Rural	31.65	33.03	24.64	46.18	31.88	33.27	24.74	46.95
Raipur City West	33.96	34.5	23.42	49.16	33.96	34.54	23.38	49.18
Khallari	47.04	44.72	25.18	52.34	47.04	44.72	25.18	52.34
Vaishali Nagar	31.47	32.79	24.01	49.05	31.47	32.81	24.08	49.02
Raipur City South	33.61	33.6	24.7	43.64	33.44	34.36	24.48	44.6
Durg City	32.69	34.11	24.04	47.48	32.67	34.09	24.03	47.44
Bhilai Nagar	32.04	34.42	25.04	47.96	31.55	33.23	24.24	46
Abhanpur	33.14	33.39	23.67	44.87	33.14	33.39	23.67	44.87
Rajnandgaon	32.84	37.26	24.03	48.37	32.84	37.26	24.03	48.37
Rajim	32.55	33	26.12	46.32	32.55	33	26.12	46.32
Khujji	32.71	36.71	25.04	46.27	32.71	36.71	25.04	46.27
Gunderdehi	32.04	33.65	24.15	47.19	32.25	33.56	24.17	46.24
Kurud	46.88	49.59	31.62	57.67	46.85	49.61	31.64	57.6
Dondi Lohara (ST)	31.74	33.28	24.19	47.02	31.64	33.28	24.32	48.95
Sanjari Balod	32.19	33.39	24.6	47.95	32.03	33.57	24.21	44.71
Dhamtari	46.25	51.21	33.62	55.84	46.26	51.27	33.71	55.89
Sihawa (ST)	47.39	50.33	31.62	55.04	47.39	50.33	31.62	55.04
Mohla-Manpur (ST)	34.15	37.14	23.54	49.96	34.15	37.14	23.54	49.96
Bindranawagarh (ST)	33.83	34.34	25.37	44.34	33.83	34.34	25.37	44.34
Bhanupratappur (ST)	38.35	37.36	21.2	46.92	38.35	37.36	21.2	46.92
Kanker (ST)	38.43	37.78	21.54	49.09	38.43	37.78	21.54	49.09
Antagarh (ST)	38.4	37.66	21.47	48.68	38.4	37.66	21.47	48.68
Keshkal (ST)	36.6	35.66	17.61	50.07	36.6	35.66	17.61	50.07
Narayanpur (ST)	43.44	37.1	17.91	50.63	43.44	37.1	17.91	50.63
Kondagaon (ST)	37.45	36.33	18.64	50.19	37.45	36.33	18.64	50.19
Bastar (ST)	37.31	35.77	17.85	49.92	37.31	35.77	17.85	49.92
Bijapur (ST)	34.11	42.72	27.83	58.97	34.1	42.72	27.84	58.97
Chitrakot (ST)	36.08	35.86	18.21	51.39	36.08	35.86	18.21	51.39
Dantewada (ST)	44.33	36.64	18.95	48.14	44.33	36.64	18.95	48.14
Jagdalpur	36.83	35.8	18.2	50.38	36.83	35.8	18.2	50.38
Konta (ST)	45.65	37.03	18.63	48.06	45.65	37.03	18.63	48.06
Nerela	35.63	12.78	6.94	33.87	35.63	12.78	6.94	33.87
Bawana (SC)	35.28	12.83	7.27	32.57	35.36	12.96	7.19	32.78
Burari	27.55	12.73	7.73	19.7	27.59	12.72	7.72	19.77
Karawal Nagar	30.92	14.4	7.44	20.82	30.8	14.42	7.44	20.85
Mundka	29.93	14.68	9.78	41.42	29.95	14.57	9.74	41.7
Badli	39.25	13.97	6.83	29.98	39.25	13.97	6.83	29.98
Rohini	35.14	12.95	7.04	35.72	35.14	12.95	7.04	35.72
Rithala	35.69	13.06	7.09	34.85	35.4	13.2	7.24	34.82
Adarsh Nagar	35.48	12.88	7	32.42	35.48	12.88	7	32.42
Timarpur	27.54	12.99	7.64	20.66	27.44	12.88	7.66	20.81
Mustafabad	30.01	14.04	7.47	20.79	NA	NA	NA	NA
Kirari	36.07	12.96	7.24	33.71	36.07	12.96	7.24	33.71
Mangol Puri (SC)	35.69	13.21	6.99	33.6	35.72	13.04	7.11	31.47
Model Town	27.74	12.57	7.67	18.63	27.74	12.57	7.67	18.63
Gokalpur (SC)	31.24	14.75	7.38	23.6	31.39	14.69	7.36	23.83
Sultan Pur Majra(SC)	35.65	12.99	7.19	30.08	35.53	12.87	7.29	32.5
Wazirpur	36.92	13.04	7.01	35.74	30.81	12.74	7.45	23.14
Tri Nagar	35.3	12.8	7	30.74	35.3	12.8	7	30.74
Shakur Basti	27.89	14.97	11.29	43.42	27.89	14.97	11.29	43.42
Ghonda	30.13	14.57	7.59	21.73	30.13	14.57	7.59	21.73
Chandni Chowk	30.27	17.13	10.52	29.87	30.17	17.09	10.43	30.47
Babarpur	30.44	14.78	7.16	19.07	30.38	14.77	7.21	19.16
Rohtas Nagar	33.28	16.99	9.38	25.65	33.17	17.08	9.35	25.55
Seemapuri (SC)	30.77	14.45	7.64	21.03	30.66	14.49	7.68	20.58
Nangloi Jat	28.23	15.34	10.51	44.47	28.14	15.25	10.33	42.78
Shahdara	34.12	18.44	10.04	25.72	NA	NA	NA	NA
Seelam Pur	30.42	14.66	7.67	22.33	30.81	15.03	8	22.8
Najafgarh	24.84	17	13.71	41.84	24.84	17	13.71	41.84
Sadar Bazar	26.61	12.84	7.89	20.9	26.48	12.92	7.84	20.42
Vikaspuri	28.3	15.09	10.54	42.05	29.21	15.58	10.36	41.35
Madipur (SC)	28.86	14.93	10.51	42.96	29.04	14.9	10.41	42.78
Moti Nagar	28.46	15.12	10.67	42.97	28.46	15.15	10.67	43.01
Gandhi Nagar	33.65	17.57	10.49	26.86	33.54	17.85	10.1	27.88
Patel Nagar (SC)	26.61	13.39	8.17	21.09	28.96	15.09	10.51	43.23
Karol Bagh (SC)	31.52	18.98	11.16	36.46	30.53	17.46	10.35	27.84
Vishwas Nagar	34.14	17.92	10.26	27.64	33.94	17.99	10.12	27.14
Rajouri Garden	30.01	16.27	10.97	41.21	30.02	16.28	10.97	41.01
Tilak Nagar	28.61	14.98	10.48	44.38	28.48	15.09	10.53	42.26
Ballimaran	29.97	16.95	10.04	25.72	NA	NA	NA	NA
Krishna Nagar	33.02	18.06	9.99	25.31	33.63	17.71	10.49	26.31
Rajinder Nagar	28.56	18.04	13.71	41.04	28.59	18.04	13.69	41
Jangpura	31.43	19.01	11.09	35.27	31.45	19.05	11.1	35.05
Matia Mahal	32.62	19.89	12.3	37.43	30.97	19.36	11.25	35.66
Hari Nagar	28.61	14.74	10.32	45.77	28.67	14.86	10.39	45.49
New Delhi	34.18	20.25	13.23	38.06	34.2	20.27	13.22	38.08
Laxmi Nagar	33.42	18.37	10.13	26.09	33.47	18.37	10.12	26.23
Matiala	24.74	16.55	12.69	43.52	24.74	16.55	12.69	43.52
Janakpuri	24.58	17.09	13.64	42.44	23.54	16.15	12.84	47.44
Delhi Cantt	33.11	20.06	13.52	36.79	33.06	20.04	13.52	36.82
Uttam Nagar	24.02	16.48	13.23	44.88	24.7	17.01	13.78	41.97
Patparganj	33.38	17.43	9.9	28.15	NA	NA	NA	NA
Kondli (SC)	33.68	17.65	10.17	29.6	33.76	17.65	10.14	29.64
Dwarka	24.67	16.44	13.33	41.98	24.66	16.44	13.32	42.15
Palam	24.5	16.62	13.27	45.18	NA	NA	NA	NA
Trilokpuri (SC)	34.05	17.41	9.91	24.56	33.93	17.44	9.97	25.12
R.K. Puram	24.33	16.79	13.47	43.08	24.33	16.79	13.47	43.08
Bijwasan	27.54	19.33	13.7	45.25	24.48	16.5	13.18	42.76
Okhla	30.63	12.09	8.74	36.27	30.63	12.09	8.74	36.27
Kalkaji	29.2	12.39	8.69	35.91	30.59	12.23	8.85	37.77
Malviya Nagar	29.62	12	8.9	NA	29.62	12	8.9	NA
Mehrauli	30.59	12.51	8.74	38.7	30.59	12.51	8.74	38.7
Greater Kailash	29.55	11.99	8.91	37.31	29.55	11.99	8.91	37.31
Tughlakabad	29.48	11.76	8.8	37.72	29.41	11.95	8.77	37.23
Ambedkar Nagar(SC)	29.83	11.77	8.74	33.24	29.83	11.77	8.74	33.24
Badarpur	29.8	11.99	8.85	33.85	29.74	12	8.85	33.85
Deoli (SC)	29.5	11.7	9.04	38.38	29.5	11.7	9.04	38.38
Sangam Vihar	28.96	12.04	9.19	36.92	28.96	12.04	9.19	36.92
Chhatarpur	29.72	13.11	9.69	40.83	29.72	13.11	9.69	40.83
Pernem (SC)	29.64	27.68	21.77	56.84	29.64	27.68	21.77	56.84
Mandrem	29.73	28.05	21.99	54.07	29.73	28.05	21.99	54.07
Bicholim	30.02	28.15	22.34	53.53	30.02	28.15	22.34	53.53
Poriem	29.85	27.81	22.73	53.58	29.85	27.81	22.73	53.58
Valpoi	31.2	29.07	22.58	51.33	31.2	29.07	22.58	51.33
Siolim	29.87	27.9	21.45	57.52	29.87	27.9	21.45	57.52
Mapusa	30.55	27.9	22.25	50.42	NA	NA	NA	NA
Maem	29.61	28.28	22.81	51.48	29.61	28.28	22.81	51.48
Calangute	29.42	27.41	21.63	56.96	29.42	27.41	21.63	56.96
Saligao	29.92	27.47	21.78	53.73	29.92	27.47	21.78	53.73
Porvorim	30.01	28.75	23.14	55.3	30.01	28.75	23.14	55.3
Sanquelim	29.37	28.06	23.94	54.79	29.37	28.06	23.94	54.79
Cumbarjua	30.13	27.74	21.37	56.7	30.13	27.74	21.37	56.7
Priol	29.85	27.84	22.31	55.95	29.85	27.84	22.31	55.95
St. Cruz	30.51	28.5	22.55	54.97	30.51	28.5	22.55	54.97
St. Andre	30.35	28.38	21.84	56.71	30.35	28.38	21.84	56.71
Taleigao	30.18	28.28	21.99	54.32	30.18	28.28	21.99	54.32
Sanvordem	25.7	26.19	22.99	57.44	25.7	26.19	22.99	57.44
Ponda	29.65	27.75	22.26	53.93	30.01	28.16	21.98	52.27
Mormugao	25.77	26.32	22.38	55.26	25.77	26.32	22.38	55.26
Cortalim	25.48	25.97	22.11	54.51	25.48	25.97	22.11	54.51
Siroda	30.36	27.66	21.4	54.49	29.69	27.35	22.09	55.5
Nuvem	26.25	26.22	21.93	57.08	26.25	26.22	21.93	57.08
Curtorim	25.49	25.86	23.03	56.35	25.38	26.22	22.79	56.8
Fatorda	25.3	26.46	22.63	57	NA	NA	NA	NA
Cuncolim	25.38	25.77	23.16	56.48	25.25	25.9	23.1	56.21
Margao	25.66	26.2	23.71	55.4	25.66	26.2	23.71	55.4
Navelim	25.94	25.84	22.66	53.84	25.94	25.84	22.66	53.84
Curchorem	25.94	26.12	22.91	55.29	25.81	26.27	23.09	54.86
Velim	24.9	25.9	23.13	54.25	24.9	25.9	23.13	54.25
Sanguem	25.53	25.32	22.77	53.9	25.53	25.32	22.77	53.9
Quepem	25.2	25.5	22.53	56.18	25.17	25.18	22.26	56.85
Canacona	25.32	25.95	22.55	55.05	25.32	25.95	22.55	55.05
Tharad	31.2	28.31	16.7	51.74	31.2	28.31	16.7	51.74
Vav	31.63	29.33	17.68	51.23	31.63	29.33	17.68	51.23
Dhanera	31.16	28.5	16.73	51.07	31.16	28.5	16.73	51.07
Danta (ST)	30.54	28.91	18.38	49.07	30.54	28.91	18.38	49.07
Deodar	31.88	29.34	16.63	47.33	31.88	29.34	16.63	47.33
Deesa	31.73	28.77	16.44	49.34	31.73	28.77	16.44	49.34
Khedbrahma(ST)	23.09	25.64	22.41	41.56	23.09	25.64	22.41	41.56
Palanpur	31.24	29.15	17.26	51.13	30.73	28.52	17.34	50.3
Vadgam (SC)	30.76	28.33	17.62	49.79	30.97	28.15	17.67	51.89
Kankrej	31.97	30.09	17.88	49.32	31.97	30.09	17.88	49.32
Bhuj	29.54	25.56	15.74	45.18	29.54	25.43	15.7	45.56
Sidhpur	31.78	25.16	18.06	70.79	31.76	25.15	18.07	70.88
Abdasa	29.14	24.45	15.8	48.44	29.14	24.45	15.8	48.44
Patan	31.44	25.55	18.16	70.37	31.44	25.55	18.16	70.37
Radhanpur	32.07	25.68	18.01	69.4	32.09	25.67	18.12	69.31
Kheralu	30.47	28.18	20.05	54.46	30.47	28.18	20.05	54.46
Rapar	29.59	24.52	15.28	46.54	29.59	24.52	15.28	46.54
Idar (SC)	22.97	26.67	21.57	44.25	22.97	26.67	21.57	44.25
Chanasma	31.96	25.49	18.54	69.33	31.87	25.47	18.28	69.63
Unjha	30.32	28.4	19.78	56.86	30.11	28.31	19.8	56.74
Bhiloda (ST)	23.12	25.59	22.75	41.36	23.12	25.59	22.75	41.36
Visnagar	29.3	28.1	20.46	56.63	30.48	28.89	20.33	56.02
Vijapur	30.61	28.07	19.82	49.82	30.75	28.57	19.7	52.17
Becharaji	30.89	28.99	20.43	54.61	30.87	28.97	20.43	54.72
Himatnagar	23.15	25.88	21.79	41.46	23.15	25.88	21.79	41.46
Gandhidham(SC)	28.98	24.33	15.46	48.66	29.08	24.52	15.49	48.62
Mahesana	29.64	28.19	20.03	53.57	29.74	28.25	20.03	53.61
Anjar	28.76	24.55	15.54	47.91	28.53	24.28	15.51	47.88
Modasa	22.64	25.34	22.23	46.91	22.64	25.34	22.23	46.91
Dasada (SC)	41.69	40.26	22.64	55.21	41.69	40.26	22.64	55.21
Mansa	31.18	28.29	23.55	61.63	30.88	27.91	22.13	55.58
Viramgam	44.7	41.32	24.39	59.61	43	39.81	23.94	58.83
Prantij	23.18	25.78	21.39	41.76	23.18	25.78	21.39	41.76
Bayad	23.05	25.57	21.82	43.66	23.05	25.57	21.82	43.66
Kadi (SC)	31.04	28.96	19.98	56.97	31.04	28.96	19.98	56.97
Mandvi	29.14	24.66	15.61	50.52	29.11	24.7	15.63	50.48
Lunawada	45.93	44.64	27.2	65.61	45.93	44.64	27.2	65.61
Santrampur	44.64	45.18	28.11	64.72	44.64	45.18	28.11	64.72
Gandhinagar(South)	33.26	28.99	22.97	65.16	32.71	29.01	23.15	63.59
Kalol Gandhinagar	32.31	28.4	23.74	65.76	31.87	27.92	23.73	65.94
Gandhinagar(North)	32.25	28.93	23.38	63.11	32.53	28.89	23.3	64.15
Dhrangadhra	40.92	39.87	23.35	56.64	41.03	40.7	23.79	58.84
Dahegam	32.07	28.78	22.73	64.46	32.07	28.78	22.73	64.46
Morbi	40.26	42.46	20.59	61.06	40.28	42.47	20.59	61.05
Fatepura (ST)	38.02	42.48	25.09	64.55	38.02	42.48	25.09	64.55
Balasinor	35.5	32	27.96	60.81	35.5	32	27.96	60.81
Kapadvanj	34.46	31.61	29.5	61.03	34.64	31.88	29.54	61
Ghatlodia	44.51	41.23	23.69	64.71	44.21	41.26	23.91	64.28
Sanand	44.44	41.7	23.58	67.13	44.44	41.7	23.58	67.13
Morva Hadaf	46.5	44.71	27.2	61.91	45.92	44.99	28.14	64.59
Daskroi	46.56	42.51	22.68	64.51	45.97	42.2	22.94	64.12
Jhalod (ST)	39.11	43.19	25.76	65.46	39.11	43.19	25.76	65.46
Tankara	41.24	43.79	21.53	61.04	41.05	41.93	22.02	58.33
Kalavad (SC)	36.89	38.29	26.04	53.13	36.89	38.29	26.04	53.13
Jamnagar	38.08	39.26	25.76	57.97	38.08	39.26	25.76	57.97
Vejalpur	43.09	40.31	24.05	65.05	43.09	40.31	24.05	65.05
Shehra	45.15	44.7	27.85	67.45	45.3	44.45	27.18	66.68
Vatva	42.02	40.14	24.67	61.49	NA	NA	NA	NA
Limkheda (ST)	38.15	42.65	25.64	68.2	38.91	42.5	25.63	68.27
Chotila	41.52	40.44	22.76	57.41	41.52	40.44	22.76	57.41
Mehmedabad	35.17	32.92	30.17	61.85	35.1	32.87	30.26	62.06
Thasra	35.57	31	28.36	62.46	37.23	35.2	29.58	61.47
Wadhwan	41.78	40.68	23.03	57.57	41.78	40.68	23.03	57.57
Wankaner	42.17	45.15	22.28	63.66	42.17	45.15	22.28	63.66
Dahod (ST)	38.44	44	27.18	63.12	38.44	44	27.18	63.12
Mahudha	34.59	32.13	30.26	62.27	34.59	32.13	30.26	62.27
Godhra	45.85	43.92	27.73	68.55	45.79	44.01	27.54	68.56
Matar	34.09	32.69	30.11	61.87	34.09	32.69	30.11	61.87
Devgadhbaria	40.64	44.25	25.99	64.94	40.88	44.17	26.29	64.9
Savli	43.73	51.33	34.16	58.24	44.47	51.74	33.7	58.43
Limbdi	42.79	41.66	24.18	55.03	42.79	41.66	24.18	55.03
Dwarka	37.78	39.59	27.04	48.99	37.75	38.75	26.59	53.76
Garbada (ST)	40.08	43.53	25.68	66.01	39.71	43.57	25.13	65.53
Umreth	28.57	30.85	31.17	69.8	28.57	30.85	31.17	69.8
Nadiad	34.38	32.51	31.04	62.88	34.38	32.51	31.04	62.88
Jamnagar North	37.27	38	25.7	52.47	37.27	38	25.7	52.47
Kalol Panchmahal	46.38	44.53	26.98	67.87	46.67	44.82	27.13	69.4
Jamnagar South	36.43	37.68	25.57	53.92	36.43	37.68	25.57	53.92
Khambhalia	36.79	37.81	26.11	54.65	36.79	37.81	26.11	54.65
Sojitra	28.05	28.73	31.17	62.68	28.04	28.74	31.13	62.5
Jamjodhpur	37.72	39.06	26.69	54.77	38.21	39.02	26.43	54.13
Petlad	28.57	29.01	31.18	65.56	28.57	29.01	31.18	65.56
Anand	27.62	28.21	29.3	66.49	27.62	28.21	29.3	66.49
Anklav	27.96	29.42	31.4	65.03	27.96	29.42	31.4	65.03
Halol	46.62	44.11	27.43	67.69	46.8	44.07	27.43	67.52
Khambhat	27.26	28.91	32.51	65.76	27.26	28.91	32.51	65.76
Chhota Udaipur (ST	44.1	51.98	34.99	64.24	44.41	50.36	33.38	65.06
Rajkot Rural(SC)	40.64	42.43	21.7	57.83	40.64	42.43	21.7	57.83
Rajkot South	41.5	43.17	21.01	58.97	40.88	42.86	20.9	59.37
Vaghodia	44.81	53.05	35.14	58.39	44.81	53.05	35.14	58.39
Rajkot West	39.69	42.09	20.52	60.15	40.79	42.91	20.98	60.62
Borsad	27.82	29.33	31.38	67.29	27.83	29.31	31.39	67.26
Botad	34.59	33.05	25.02	69	34.59	33.05	25.02	69
Rajkot East	40.62	42.82	20.62	58.14	40.6	42.68	20.51	58.09
Jasdan	40.58	42.26	20.37	58.71	40.58	42.26	20.37	58.71
Sayajigunj	43.83	51.34	34.53	62.12	43.83	51.34	34.53	62.12
Sankheda(ST)	45.42	53.78	35.07	61.61	45.42	53.78	35.07	61.61
Padra	43.32	50.8	33.77	63.16	43.32	50.8	33.77	63.16
Vadodara City(SC)	42.59	50.14	33.35	63.43	NA	NA	NA	NA
Raopura	43.31	51.11	33.54	61.02	42.82	50.46	33.41	62.43
Akota	44.35	51.91	34.07	61.58	44.35	51.91	34.07	61.58
Jetpur (ST)	44.09	51.36	34.29	59.43	44.09	51.36	34.29	59.43
Dabhoi	45.58	52.19	34.54	59.39	45.67	52.32	34.79	59.15
Jambusar	39.18	42.33	37.34	63.46	39.18	42.46	37.49	63.29
Manjalpur	44.47	50.98	33.96	65.61	44.47	50.98	33.96	65.61
Jetpur	40.71	42.82	20.92	59.9	40.71	42.82	20.92	59.9
Porbandar	46.64	44.27	26.19	57.27	46.63	44.27	26.12	57.26
Gadhada (SC)	34.72	34.97	25.41	68.54	35.58	37.16	25.59	68.88
Dhoraji	40.15	40.95	23.88	54.68	41.48	44.07	20.87	58.08
Bhavnagar Rural	35.8	35.21	25.42	70.68	35.8	35.21	25.42	70.68
Karjan	45.21	52.92	33.63	62.55	43.26	48.87	34.02	62.68
Lathi	40.83	51.28	26.52	69.62	40.8	51.26	26.49	69.49
Kutiyana	47.14	45.11	26.15	58.43	47.14	45.11	26.15	58.43
Nandod (ST)	42.61	41.39	27.47	57.55	42.74	41.65	27.62	57.59
Amreli	40.95	52.35	26.1	69.84	40.95	52.35	26.1	69.84
Vagra	39.75	41.73	35.81	63.17	39.74	41.98	36	63.89
Jhagadia (ST)	38.86	41.86	35.93	63.18	39.26	41.31	33.72	62.1
Manavadar	41.25	45.48	25.24	61.05	41.3	45.41	25.16	61.3
Bhavnagar East	35	35.34	25.7	69.73	35	35.34	25.7	69.73
Palitana	35.44	34.35	24.34	69.85	35.44	34.35	24.34	69.85
Junagadh	40.83	46.66	25.27	63.01	40.82	46.58	25.21	62.79
Visavadar	41.67	46.58	26.07	62.82	41.67	46.58	26.1	62.84
Gariadhar	36.24	37.7	25.1	69.81	36.24	37.7	25.1	69.81
Bharuch	39.28	41.32	34.64	64.32	39.21	41.1	34.62	64.27
Dhari	39.99	50.84	27.05	69.45	39.99	50.84	27.05	69.45
Savarkundla	40.94	51.7	25.63	69.69	40.94	51.7	25.63	69.69
Dediapada(ST)	42.26	40.54	26.9	58.26	42.26	40.54	26.9	58.26
Ankleshwar	39.56	41.64	34.52	62.6	39.56	41.64	34.52	62.6
Keshod	40.18	45.47	25.35	60.55	40.18	45.47	25.35	60.55
Talaja	34.65	35.18	25.89	67.23	34.65	35.18	25.89	67.23
Mangrol (ST)	48.75	45.24	23.41	71.24	48.59	45.02	23.35	71.03
Nizar (ST)	32.75	34.49	23.29	49.14	32.75	34.49	23.29	49.14
Talala	41.4	45.79	24.83	63.7	41.35	45.34	24.53	62.22
Olpad	48.64	44.32	23.09	71.57	47.18	44.08	23.06	71.18
Mandvi (ST)	35.61	36.27	22.7	54.03	34.01	35.32	23.11	53.17
Mangrol	39.14	45.75	25.68	61.3	39.14	45.75	25.68	61.3
Kamrej	48.48	44.88	23.13	70.55	48.89	44.91	23.22	70.53
Una	42.71	47.36	24.64	61.87	42.71	47.36	24.64	61.87
Mahuva	35.28	33.87	24.8	69.48	35.28	33.87	24.8	69.48
Rajula	40.19	50.94	26.37	70.11	40.19	50.94	26.37	70.11
Vyara (ST)	31.83	34.04	23.97	50.39	31.92	34.1	23.83	50.03
Somnath	40.31	45.99	25.9	60.2	41.01	46.13	25.41	63.83
Mahuva (ST)	36.72	37.51	23.6	56.05	34.93	35.96	23.94	57.12
Choryasi	47.76	44.77	22.97	68.54	47.76	44.77	22.97	68.54
Kodinar (SC)	42.05	45.89	24	60.24	42.05	45.89	24	60.24
Jalalpore	26.24	28.94	25.92	64.06	26.24	28.94	25.92	64.06
Navsari	25.81	28.35	25.28	63.32	25.82	28.36	25.27	63.29
Dangs (ST)	35.61	36.29	24.48	65.75	35.61	36.29	24.48	65.75
Gandevi (ST)	26.56	28.98	25.31	63.04	26.56	28.98	25.31	63.04
Vansda (ST)	25.62	28.6	25.74	63.76	25.62	28.6	25.74	63.76
Valsad	31.47	31.86	24.42	53.34	31.47	31.86	24.42	53.34
Dharampur	31.12	31.64	24.52	53.04	31.12	31.64	24.52	53.04
Pardi	30.65	31.83	25.58	53.36	30.6	31.8	25.61	53.33
Kaprada (ST)	30.98	31.81	24.23	55.02	30.98	31.81	24.23	55.02
Umbergaon	31.57	31.95	24.15	54.12	31.48	31.98	24.22	54.32
Kalka	38.92	43.74	32.64	61.85	38.96	43.64	32.49	61.97
Panchkula	39.39	43.33	31.59	62.96	39.38	43.43	31.72	62.86
Naraingarh	39.65	43.43	29.49	61.85	39.65	43.43	29.49	61.85
Ambala City	41.19	44.09	28.15	60.17	41.19	44.09	28.15	60.17
Sadhaura (SC)	43.3	51.35	37.8	70.05	43.3	51.35	37.8	70.05
Ambala Cantt.	40.62	45.47	28.63	60.59	40.62	45.47	28.63	60.59
Jagadhri	42.4	49.46	37.41	70.65	42.4	49.46	37.41	70.65
Mulana (SC)	42.49	44.05	27.79	60.82	42.49	44.05	27.79	60.82
Shahbad (SC)	38.85	51.51	34.29	67.36	38.85	51.51	34.29	67.36
Yamunanagar	42.43	50.4	38.25	72.02	42.4	50.45	38.27	71.8
Guhla (SC)	45.21	39.69	21.83	52.45	45.21	39.69	21.83	52.45
Radaur	42.87	51.99	38.9	70.35	40.9	49.88	38.59	70.73
Ladwa	39.67	50.58	33.53	69.44	39.67	50.58	33.53	69.44
Pehowa	38.87	48.16	30.78	64.79	38.95	48.43	30.96	65.3
Dabwali	27.72	25.87	22.2	70	27.73	25.84	22.15	70.18
Thanesar	39.01	51.21	33.34	67.72	40.07	51.55	34.44	68.83
Indri	24.52	33.51	36.58	69.85	24.64	33.66	36.61	69.66
Kalanwali (SC)	28.92	25.12	21.93	72.82	28.86	24.88	21.62	72.75
Kaithal	45.46	39.93	22.51	54.12	45.46	39.93	22.51	54.12
Pundri	43.02	45.4	28.56	59.41	43.96	40.23	22.77	53.33
Nilokheri(SC)	24.32	33.51	35.54	65.39	23.85	34.26	36.94	65.59
Kalayat	45.2	40.22	22.81	54.28	45.2	40.22	22.81	54.28
Narwana (SC)	29.87	29.2	22.12	70.47	29.87	29.2	22.12	70.47
Tohana	34.53	30.61	21.51	72.78	34.58	30.72	21.41	73.15
Ratia (SC)	32.46	29.54	21.41	68.3	33.56	30.73	22.09	70.91
Rania	28.47	26.12	22.65	72.36	28.15	25.51	22.59	72.26
Karnal	24.21	32.86	35.59	70.54	24.21	32.87	35.62	70.52
Assandh	25.03	33.65	36.91	69.17	25.02	33.49	36.46	68.61
Gharaunda	24.03	32.47	35.24	69.23	24.03	32.47	35.24	69.23
Sirsa	26.9	25.52	21.74	71.47	27.35	25.73	21.83	71.6
Uchana Kalan	30.09	29.63	22.6	70.38	30.09	29.63	22.6	70.38
Ellenabad	27.75	24.59	22.07	71.61	28.04	25.06	21.89	71.51
Fatehabad	33.57	30.19	21.74	71.94	33.57	30.07	21.6	72.17
Uklana (SC)	24.18	21.94	17.06	66.73	27.64	25.64	20.14	68.35
Safidon	31.09	30.2	21.7	72.74	31.11	30.17	21.68	72.76
Panipat Rural	31.06	26.82	18.62	63.87	31.03	26.9	18.66	63.71
Israna (SC)	31.6	26.83	18.07	66.48	31.6	26.83	18.07	66.48
Samalkha	30.75	26.26	18.19	66.95	30.79	26.26	18.21	66.99
Adampur	27.16	24.49	18.28	67.22	26.28	23.74	17.68	66.73
Jind	29.06	28.88	22.39	74.74	29	28.87	22.42	74.79
Narnaund	25.01	22.13	17.52	62.75	24.93	22.29	17.53	63.99
Barwala	24.94	23.13	17.9	65.54	24.94	23.13	17.9	65.54
Panipat City	30.63	26.46	18.67	65.96	30.47	25.87	18.44	66.37
Julana	29.71	28.98	22.21	71.3	29.71	28.98	22.21	71.3
Baroda	38.73	29.3	17.48	65.72	38.08	30.07	18.23	65.88
Nalwa	25.21	23.35	18.2	68.34	25.21	23.35	18.2	68.34
Hansi	24.85	22.74	17.99	67.74	24.86	22.73	18.02	67.61
Hisar	25.29	21.96	17.39	68.67	25.29	21.96	17.39	68.67
Gohana	38.51	29.39	17.29	68.32	38.43	29.34	16.95	68.77
Ganaur	37.62	28.8	18.12	66.5	37.61	28.78	18.18	66.63
Garhi Sampla-Kilo	34.14	36.56	24.24	64.66	34.05	36.62	24.3	64.45
Bawani Khera (SC)	26.92	29.79	26.21	69.49	27	29.95	25.99	69.95
Meham	32.63	34.71	25.18	61.3	32.45	34.56	25.18	61.24
Rai	37.48	28.72	17.32	67.07	37.5	28.72	17.37	67.02
Loharu	27.41	31.11	24.69	69.7	27.41	31.11	24.69	69.7
Sonipat	38.18	29.17	16.74	66.5	37.81	29.02	16.77	66.07
Kharkhauda (SC)	38.36	29.67	18.38	69.05	38.76	30.23	18.63	69.89
Tosham	28.05	30.89	24.78	72.07	28.03	30.75	24.73	71.99
Kalanaur (SC)	34.63	37.21	24.84	65.73	34.73	37.13	24.82	65.63
Rohtak	33.74	37.05	25.03	63.93	33.74	37.03	25	64.11
Bahadurgarh	41.18	33.34	20.37	71.05	41.18	33.34	20.37	71.05
Beri	39.13	34	20.42	68.18	39.13	34	20.42	68.18
Bhiwani	27.1	30.11	25.18	70.8	27.17	30.24	25.2	70.74
Dadri	27.59	30.11	25.92	71.2	27.71	30.17	25.59	70.44
Jhajjar (SC)	41.21	34.35	20.33	70.7	40.42	34.17	20.25	71.04
Badli	40.34	33.88	20.19	71.35	40.36	33.78	20.2	71.08
Badhra	27.7	30.65	24.5	69.49	27.47	30.66	24.8	70.64
Badshahpur	50.63	40.59	17.39	75.08	50.92	40.6	17.53	74.84
Pataudi (SC)	51.04	41.45	17.68	75.68	50.53	40.92	17.76	75.51
Tigaon	28.07	28.81	28.55	68.7	28.07	28.81	28.55	68.7
Gurgaon	50.75	41.08	18.14	73.99	50.23	41.45	18.2	74.02
Mahendragarh	32.15	26.56	21.32	56.88	32.16	26.55	21.3	56.88
Badkhal	27.72	27.78	27.5	67.47	27.72	27.78	27.5	67.47
Ateli	32.27	28.06	22.69	58.04	32.26	28.06	22.69	58.03
Kosli	26.94	25.68	18.55	67.09	26.96	25.68	18.55	67.07
Sohna	46.33	36.73	18.85	73.42	46.26	37	19	73.49
Faridabad	27.08	28.49	27.21	68.74	27.16	28.3	27.07	69.1
Faridabad NIT	27.57	27.7	29.74	66.22	27.57	27.7	29.74	66.22
Prithla	30.14	29.92	27.52	67.42	30.14	29.92	27.52	67.42
Ballabhgarh	27.62	29.11	28.73	69.37	27.8	29.98	30.05	69.11
Rewari	26.6	26.35	18.7	66.62	26.6	26.35	18.7	66.62
Bawal (SC)	26.58	25.55	18.86	68.34	26.58	25.55	18.86	68.34
Hathin	41.31	35.18	21.52	72.84	40.69	34.87	21.74	72.72
Palwal	39.1	34.87	22.24	73.89	39.2	34.97	22.24	73.92
Nuh	44.81	35.56	19.82	72.62	44.81	35.56	19.82	72.62
Narnaul	32.84	27.57	21.66	57.31	32.84	27.57	21.66	57.31
Nangal Chaudhry	32.5	27.13	21.78	57.81	32.5	27.13	21.78	57.81
Hodal (SC)	39.46	36.12	23.28	73.49	39.3	35.85	23.16	73.5
Ferozepur Jhirka	46.36	35.81	19.41	73.8	46.36	35.81	19.41	73.8
Punahana	44.87	35.1	19.36	72.99	44.98	35.1	19.33	73.01
Lahaul & Spiti (ST)	30.13	26.88	20.96	63.94	30.13	26.88	20.96	63.94
Churah (SC)	31.78	22.02	16.94	63.9	31.78	22.02	16.94	63.9
Dalhousie	31.24	21.07	16.29	61.77	31.5	21.41	16.44	62.12
Chamba	31.82	21.58	16.65	65.14	31.82	21.58	16.65	65.14
Bharmour (ST)	31.61	21.45	16.81	63.62	31.61	21.45	16.81	63.62
Bhattiyat	31.54	21.32	16.88	64.32	31.54	21.32	16.88	64.32
Baijnath (SC)	31.56	21.49	14.57	61.74	31.56	21.49	14.57	61.74
Nurpur	32.3	23.91	13	60.64	32.3	23.91	13	60.64
Shahpur	30.59	23.98	13.29	61.72	30.63	24.02	13.31	61.74
Manali	34.71	28.15	19.12	73.1	34.74	28.19	19.15	73.06
Dharamshala	31.38	24.79	13.75	58.98	30.46	24.32	13.61	60.68
Indora (SC)	29.98	24.14	13.65	64.67	29.98	24.14	13.65	64.67
Jawali	31.26	24.29	13.54	65.12	31.1	24.18	13.47	64.49
Fatehpur	31.44	23.38	12.95	65.49	31.44	23.38	12.95	65.49
Palampur	30.62	23.94	13.17	63.77	30.62	23.94	13.17	63.77
Kullu	34.61	28.62	19.43	72.94	34.59	28.56	19.4	72.98
Nagrota	30.88	24.2	13.55	60.89	31.37	24.73	13.72	59.11
Kangra	30.52	24.6	13.22	62.04	30.52	24.6	13.22	62.04
Dehra	30.46	24.52	13.43	62.31	31.19	24.59	13.22	61.27
Sullah	31.87	23.93	12.92	66.05	31.87	23.93	12.92	66.05
Jaisinghpur (SC)	31.14	23.93	12.96	65.41	31.14	23.93	12.96	65.41
Darang	36.75	29.11	21.46	68.76	36.9	29.12	21.22	69.13
Jogindernagar	36.32	29.3	22.06	67.11	36.32	29.3	22.06	67.11
Kinnaur (ST)	20.04	14.17	15.01	71.3	20.04	14.17	15.01	71.3
Jaswan-Pragpur	30.71	24.56	14.15	58.22	30.69	25.2	15.09	55.63
Jawalamukhi	32.1	24.67	12.96	59.65	NA	NA	NA	NA
Banjar	34.16	28.12	19.26	73.13	34.28	28.21	19.36	72.88
Sujanpur	38.21	29.86	21.88	59.22	38.21	29.86	21.88	59.22
Chintpurni (SC)	28.95	27.66	20.21	47.6	29.18	27.02	19.02	50
Gagret	28.92	27.5	19.95	51.74	28.92	27.5	19.95	51.74
Dharampur	37.02	30.26	21.42	69.15	38.04	30.78	21	65.65
Mandi	36.91	29.7	22.54	69.38	36.91	29.7	22.54	69.38
Nadaun	37.04	31.26	23.12	54.92	37.13	31.29	23.25	54.22
Hamirpur	36.65	30.45	21.41	56.25	36.62	30.42	21.35	56.2
Sarkaghat	36.86	29.52	22.22	69.16	36.86	29.52	22.22	69.16
Bhoranj (SC)	37.09	30.75	22.19	59.48	36.22	30.21	22.09	57.01
Kutlehar	29.88	28.2	19.71	53.67	29.94	28.2	19.67	53.66
Seraj	35.86	28.85	22.09	68.03	35.86	28.85	22.09	68.03
Balh (SC)	37.06	30.19	21.99	68.05	37.06	30.19	21.99	68.05
Rampur (SC)	25.75	22.07	12.23	69.45	25.75	22.07	12.23	69.45
Barsar	36.96	30.84	22.88	56.86	36.62	30.54	22.45	56.87
Nachan (SC)	37.27	30.25	22.47	69.65	37.27	30.25	22.47	69.65
Anni (SC)	34.68	28.58	19.37	71.53	34.7	28.54	19.43	71.45
Ghumarwin	29.1	22.09	13.77	41.84	28.9	22.05	13.94	40.6
Haroli	29.06	27.8	20.39	53.93	29.06	27.8	20.39	53.93
Sundernagar	36.64	29.62	21.54	68.05	35.66	28.61	20.49	63.96
Bilaspur	29.04	21.91	13.57	41.08	29.04	22.08	13.56	41.39
Una	28.9	27.86	20.01	51.23	28.98	27.86	19.96	51.62
Jhanduta (SC)	29.18	21.69	13.65	44.19	29.17	21.69	13.65	44.17
Sri Naina Deviji	27.88	22.07	13.91	46.78	28.78	21.8	13.6	43.82
Karsog (SC)	36.84	29.7	21.88	67.03	36.5	29.19	21.59	66.62
Rohru (SC)	26.31	22.05	12.38	71.38	26.27	21.96	12.33	71.39
Arki	30.14	22.51	12.94	48.78	30.14	22.51	12.94	48.78
Theog	26.48	22.1	12.22	70.42	26.25	22.08	12.21	70.22
Shimla Rural	26.51	22.81	12.13	72.61	28.76	24.04	14.3	70.17
Nalagarh	30.5	21.88	12.62	49.16	30.5	21.88	12.62	49.16
Jubbal-Kotkhai	26.46	21.89	12.03	71.46	26.68	22.2	12.09	71.44
Kasumpti	25.88	21.37	11.92	71.88	26.93	21.6	12.02	71.44
Shimla	26.14	21.79	11.98	71.86	26.22	21.86	11.96	71.76
Solan (SC)	30.58	22.1	12.78	50.47	31.1	22.54	12.73	48.16
Chopal	26.01	21.58	12.62	75.24	26.01	21.58	12.62	75.24
Doon	30.15	22.35	12.39	50.29	30.15	22.35	12.39	50.29
Kasauli (SC)	31.65	22.67	12.63	46.42	31.24	22.12	12.73	48.94
Pachhad (SC)	27.91	19.11	13.9	47.22	27.91	19.11	13.9	47.22
Sri Renukaji (SC	27.53	19.06	14.36	45.97	27.53	19.06	14.36	45.97
Shillai	28.61	19.71	14.04	47.02	28.61	19.71	14.04	47.02
Nahan	27.92	19.6	14.03	47.03	27.92	19.6	14.03	47.03
Paonta Sahib	27.75	19.47	14.15	50.05	27.75	19.47	14.15	50.05
RAJMAHAL	40.95	43.58	25.98	63.72	40.95	43.58	25.98	63.72
BORIO (ST)	42.34	44.11	26.14	63.89	42.34	44.11	26.14	63.89
MAHAGAMA	44.94	46.7	26.32	59.68	44.94	46.7	26.32	59.68
GODDA	44.3	46.1	26.27	62.96	44.31	46.1	26.26	62.95
BARHAIT (ST)	41.64	44.38	25.56	63	41.52	44.29	25.66	63.38
LITIPARA (ST)	38.77	42.58	29.39	70.91	38.76	42.58	29.4	70.88
POREYAHAT	43.78	46.31	26.79	63.56	43.78	46.31	26.79	63.56
KODARMA	43.67	33.46	17.94	63.46	43.78	33.43	17.95	63.41
PAKAUR	40.2	43.8	28.64	69.48	40.2	43.8	28.64	69.48
DHANWAR	36.93	49.32	38.55	75.09	37.23	48.28	37.12	74.51
JAMA (ST)	41.14	48.12	30.11	64.17	40.93	47.97	30.45	64.16
MAHESHPUR (ST)	38.76	42.83	29.34	72.41	38.76	42.83	29.34	72.41
DEOGHAR (SC)	50.04	49.64	28.67	62.45	50.04	49.64	28.67	62.45
JAMUA (SC)	37.7	50.43	39.91	74.29	37.7	50.43	39.91	74.29
HUSSAINABAD	47.19	48.54	24.43	63.68	47.19	48.54	24.43	63.68
JARMUNDI	39.61	47.81	29.48	63.12	39.87	47.93	29.31	63.22
BARHI	43.75	45.71	28.53	66.5	43.72	47.11	29.79	67.18
SIKARIPARA (ST)	41.05	48.21	28.97	65.54	40.99	48.18	29.04	65.55
CHATRA (SC)	26.91	17.53	15.49	56.81	26.91	17.53	15.49	56.81
BISHRAMPUR	24.13	19.52	13.37	47.92	24.13	19.52	13.37	47.92
DUMKA (ST)	41.02	47.66	28.01	65.05	41.06	47.67	27.93	65.04
BHAWANATHPUR	24.76	18.7	12.38	46.32	24.76	18.7	12.38	46.32
GANDEY	37.23	49.76	39.07	75.92	37.28	49.82	38.94	76.19
MADHUPUR	49.1	47.82	27.55	63.32	49.1	47.82	27.54	63.41
CHHATARPUR (SC)	47.03	47.91	24.56	61.82	47.17	47.97	24.61	61.75
DALTONGANJ	41.45	40.21	21.42	58.49	41.11	39.79	21.24	58.13
SARATH	48.36	48.16	27.58	70.41	48.35	48.17	27.59	70.48
SIMARIA (SC)	27.23	17.39	15.3	58.1	27.21	17.39	15.29	57.97
BAGODAR	38.28	50.08	38.26	76.16	38.28	50.08	38.26	76.16
BARKATHA	43.25	43.15	27.13	65.8	43.21	42.71	26.78	65.53
PANKI	47.13	47.6	24.93	64.06	46.8	47.57	25.39	64.21
GIRIDIH	37.9	50.53	38.69	74.55	37.9	50.53	38.69	74.55
GARHWA	24.65	19.51	12.81	45.49	24.65	19.51	12.81	45.49
HAZARIBAGH	40.01	45.54	32.32	65.25	44.19	53.87	37.2	68.6
DUMRI	43	47.86	33.62	72.36	43	47.86	33.62	72.36
JAMTARA	47.11	46.37	25.94	77.9	47.11	46.37	25.94	77.9
NALA	47.11	46.53	25.77	77.41	47.11	46.53	25.77	77.41
MANDU	43.19	45.57	27.73	66.94	43.25	45.74	27.9	66.92
TUNDI	45.52	53.62	33.38	65.02	44.92	53.39	33.12	64.9
LATEHAR (SC)	45.05	48.23	30.76	61.27	45.31	48.19	30.66	61.55
BARKAGAON	43.61	45.18	26.67	66.35	43.59	45.11	26.61	66.39
GOMIA	46.44	42.82	25.36	69.7	46.38	42.07	25.29	69.96
SINDRI	44.82	52.94	33.16	65.22	44.82	52.94	33.16	65.22
NIRSA	44.86	53.07	33.3	66.08	44.86	53.07	33.3	66.08
[truncated: 1,962 more rows]
